# Supplementary material for: Bromodomain inhibitor i-BET858 triggers a unique transcriptional response coupled to enhanced DNA damage, cell cycle arrest and apoptosis in high-grade ovarian carcinoma cells
Source: Clin Epigenetics. 2023 Apr 15;15:63. doi: 10.1186/s13148-023-01477-x (PMC10105475; doi:10.1186/s13148-023-01477-x)
Supplement: Supplementary file 2 — Additional file 2: Supplementary Table S3. Excel file including lists of significantly up/down-regulated genes following BETi treatment and subsequent RNA-Sequencing. [file 13148_2023_1477_MOESM2_ESM.xlsx]

## Sheet: i-BET858 (4h)
Gene Symbol	FoldChange	padj
AACS	2.14075	1.44086e-12
AAMDC	2.99882	1.80022e-14
AAR2	-2.06132	9.49219e-10
AASS	2.00347	0.00378228
ABCA5	2.08936	0.00597664
ABCA7	2.06292	2.75304e-07
ABCB1	28.6359	2.42497e-09
ABCB9	2.33708	8.18511e-11
ABCC2	3.55157	0.00431887
ABCD2	84.4671	0.000416543
ABCG1	3.90717	4.29109e-10
ABHD13	-2.20414	5.73589e-07
ABHD17B	2.92726	3.36674e-19
ABHD3	5.2676	5.5315e-11
ABHD6	3.62291	5.23733e-08
ABT1	-2.46156	2.50937e-11
ABTB2	5.28047	3.18718e-48
AC000089.3	2.09808	0.0245976
AC002310.14	-3.12265	4.33675e-07
AC004840.8	36.9572	0.00486156
AC004987.9	2.13205	0.0015819
AC005082.12	-8.22023	3.75462e-32
AC006128.2	12.2913	0.00143277
AC006160.5	17.2935	0.00477754
AC006273.5	-3.44883	0.0102539
AC007193.6	-3.65868	0.0233136
AC007743.1	-2.26779	0.00175465
AC009014.3	13.1665	0.00156465
AC012123.1	-2.49716	0.00298793
AC016747.3	-3.09902	3.46788e-05
AC017074.2	2.54333	8.59113e-07
AC017081.2	4.42885	0.0227882
AC025335.1	5.76364	8.26605e-24
AC090505.6	-2.99391	0.0394724
AC096669.3	2.79724	0.00188169
AC099850.1	2.04702	0.0104601
AC104534.2	3.0678	0.0152859
AC144450.1	-2.32991	0.013414
ACAD8	2.1767	4.90382e-05
ACADSB	2.59005	3.59533e-10
ACBD7	2.32289	0.000160276
ACER2	8.16712	1.09479e-27
ACP7	-2.12392	0.0377828
ACPT	4.46423	0.013663
ACRC	8.34845	4.56017e-08
ACSBG1	4.06657	0.0121216
ACSL1	2.36343	1.18437e-10
ACTBL2	-2.24154	0.00115893
ACTL10	4.11871	4.06986e-16
ACTN2	7.30491	0.00577405
ACVR1C	5.15983	6.01384e-06
ACVR2B	-3.15449	7.53136e-15
ADAMTS5	-2.36287	3.74588e-07
ADAMTS7	2.02428	0.000501198
ADAMTSL4	28.9454	2.28716e-17
ADAMTSL4-AS1	7.58214	0.00693158
ADARB1	2.48247	1.4937e-05
ADAT2	-3.85352	1.93489e-05
ADAT3	2.45175	9.02118e-05
ADCK5	2.289	7.39323e-07
ADGRF1	-2.32347	0.000228085
ADGRF2	-3.08559	0.000249743
ADGRF4	-5.40905	1.68071e-12
ADGRG5	9.06004	8.69851e-05
ADM	2.77612	3.49016e-09
ADM2	-3.22805	4.4637e-05
ADNP	-2.36619	3.27121e-17
ADO	-2.40134	2.3545e-11
ADORA1	-2.05127	7.12969e-09
ADORA2B	-2.25437	0.00128757
ADRA1B	-2.9242	1.32078e-05
ADRA2A	2.36678	1.23376e-10
ADRA2B	2.08495	0.0383369
ADRB1	3.02864	0.00359244
ADRB2	15.2025	1.51015e-16
AEBP2	-2.74305	5.27046e-18
AFMID	2.25253	2.10301e-06
AGFG2	2.19289	1.86314e-06
AGTR1	29.8768	2.94184e-14
AHNAK2	2.05553	1.24695e-10
AHR	2.71283	4.98345e-15
AK1	2.11573	5.35974e-07
AKAP10	-3.06327	7.11388e-16
AKAP6	-2.96473	3.95139e-13
AKAP8	-2.18709	4.58408e-10
AKR1C2	2.47654	0.0207252
AL035610.2	-3.60572	0.000321588
AL133493.2	-3.11871	0.028519
ALAS1	2.33744	8.05082e-15
ALDH1B1	-2.12945	1.67758e-07
ALDH4A1	3.35492	4.6603e-11
ALG10B	-2.7985	3.01636e-13
ALG11	-2.29166	0.000213855
ALKBH1	-2.09227	1.07462e-08
ALKBH3	-2.03109	1.14607e-05
ALKBH4	-6.63761	7.03261e-18
ALKBH8	-3.31281	5.11334e-09
ALMS1P1	10.3438	0.00618013
ALPPL2	3.60424	0.00186543
AMH	2.06723	0.000116911
AMIGO2	-4.428	1.09479e-27
ANGPTL4	10.1062	3.33077e-12
ANGPTL6	2.13332	0.0492098
ANKLE2	-2.19973	3.7112e-13
ANKRD1	-3.17783	6.08112e-07
ANKRD13A	2.87253	9.72714e-22
ANKRD18EP	-2.07567	0.00440088
ANKRD22	-2.02055	0.00212265
ANKRD40	-2.47302	3.38512e-10
ANKRD65	2.33827	0.0448924
AOC3	2.1499	0.033388
AP000692.10	150.303	3.38468e-31
AP001505.10	-2.8175	1.05269e-06
AP001626.1	-2.83102	4.35118e-05
AP3B2	5.24539	1.67205e-08
AP5B1	-3.04309	4.83167e-09
APH1B	-2.42637	5.45409e-06
APLF	2.03574	0.00937988
APLN	7.5691	5.24724e-16
APOL6	-2.80492	3.68305e-05
APOLD1	2.48367	0.000533619
AQP3	5.74869	5.1606e-18
ARC	21.192	4.78186e-36
AREG	3.31391	2.96031e-07
ARG2	3.7929	2.21175e-12
ARHGAP19	-2.09824	3.63915e-07
ARHGAP20	37.0666	0.000356811
ARHGAP24	-2.12479	3.69899e-06
ARHGAP31-AS1	-6.57519	0.00962074
ARHGAP8	-2.4618	0.0473507
ARHGEF37	-2.25206	9.56019e-11
ARHGEF39	-2.45755	4.77253e-05
ARID1A	-2.2256	2.30484e-08
ARID2	-3.58742	1.39403e-18
ARID5A	3.6345	5.45122e-24
ARL11	-2.23557	0.0256443
ARL6IP1	2.56156	4.22947e-10
ARL8A	-2.16611	4.36091e-10
ARMC7	-2.19224	7.13582e-12
ARMCX5	-2.31188	1.26175e-06
ARMCX6	-2.09023	3.20769e-07
ARNT	-2.25407	4.35736e-09
ARRDC4	3.33584	5.69561e-08
ARSJ	-2.29046	0.000112404
ARTN	-2.63313	0.0010991
ASB1	-6.30622	1.09033e-51
ASB16	3.3382	8.42404e-06
ASB8	-3.54171	2.9712e-21
ASF1B	2.6129	2.85307e-16
ASNS	6.21787	6.72939e-09
ATCAY	6.26462	0.000769636
ATF1	-2.83428	4.65416e-13
ATF2	-2.40996	7.35919e-05
ATF3	4.42327	2.72619e-19
ATF7IP2	3.84787	3.97413e-11
ATP10D	2.00623	0.00022627
ATP1A3	10.9104	0.000305071
ATP1B1	5.12173	1.50054e-52
ATP1B2	45.5421	5.62861e-64
ATP1B3	2.64834	5.41581e-10
ATXN1L	-2.24325	1.83519e-09
ATXN7L3B	-2.73158	1.59685e-24
AVPI1	4.01013	8.40903e-22
AVPR1B	6.31512	1.28995e-11
AZIN2	12.4563	2.3368e-16
B3GALNT1	-2.19743	5.88607e-10
B3GALT2	-2.55919	0.0359994
B3GALT6	-2.11449	8.08138e-09
B3GNT2	3.36249	8.81033e-27
B3GNT4	3.14791	6.29265e-05
B3GNT5	-3.06047	5.89981e-09
B3GNT7	-2.64897	0.0130738
B4GAT1	-2.30283	6.32592e-10
BAG3	3.92841	2.08827e-40
BAIAP2	2.45334	3.01825e-17
BAIAP3	6.5652	6.50729e-23
BAMBI	11.56	2.23866e-70
BANP	-2.58544	0.000132694
BASP1	4.34686	1.0871e-22
BBS10	-2.89914	2.39884e-08
BCL2L1	-2.34345	3.18685e-16
BCL2L11	3.20188	1.28431e-30
BCL3	-2.05746	0.00071755
BCL6	2.82568	4.00786e-20
BCL7A	-2.28861	8.14372e-10
BCL9	-2.61195	1.05593e-07
BCORL1	3.12347	2.12091e-09
BEND3	-2.56695	8.73464e-07
BEX5	2.14555	0.00326829
BFAR	-2.68952	9.64357e-15
BHLHE40	-2.53848	6.49401e-17
BHLHE41	-5.23315	8.49631e-35
BIK	3.83502	6.49938e-09
BLACAT1	-2.86116	1.52149e-08
BLOC1S5	-2.59325	9.66989e-08
BLZF1	-2.82222	1.38904e-16
BMI1	-2.46235	1.09517e-07
BMP3	-2.44067	0.00306928
BMP6	6.83036	1.66995e-16
BMP8A	4.81158	2.8907e-05
BMP8B	2.16428	0.00168304
BMPER	-6.50493	7.63102e-09
BNIP1	-4.93343	6.08859e-16
BOC	-2.50229	1.14659e-05
BOD1	-2.19275	3.18517e-06
BOLA1	19.3995	1.19362e-06
BOLA3-AS1	-2.56954	0.0113182
BRD2	2.50376	1.28983e-20
BRINP1	2.7071	2.33939e-06
BRIX1	-3.69715	2.9687e-16
BRWD1	-2.57534	2.34389e-17
BTBD11	62.7672	2.26512e-05
BTBD19	10.8772	0.000266451
BTD	2.57939	1.65404e-10
BTG1	3.85645	8.11364e-30
BUD13	-3.10939	1.11471e-10
C10orf2	-2.60641	3.04275e-21
C10orf35	-2.37354	3.26378e-07
C10orf88	-2.77094	6.37664e-13
C11orf45	-2.46905	0.000782552
C11orf57	-2.28175	1.29983e-06
C11orf63	-2.65358	0.00118108
C11orf96	8.32984	3.75229e-06
C12orf4	-2.65996	1.21674e-12
C12orf43	-2.5609	8.22556e-09
C12orf66	-2.36232	9.88606e-07
C14orf132	2.76096	6.10531e-08
C14orf37	2.0715	0.00320424
C15orf52	-2.80693	7.859e-10
C15orf59	5.04067	6.21222e-08
C16orf52	-2.60102	2.72891e-05
C19orf12	-2.33927	4.59917e-12
C19orf44	-3.40516	1.30204e-05
C1D	-2.33921	3.66379e-06
C1orf106	-2.42545	1.26709e-06
C1orf115	2.4161	9.08906e-10
C1orf131	-4.0636	5.07348e-09
C1orf216	-2.00608	2.15578e-06
C1orf226	5.39135	9.6979e-22
C1orf61	2.44507	0.0430093
C1QL1	5.34281	7.85274e-13
C1QL4	2.63445	0.00125868
C2CD4A	51.8464	3.03422e-17
C2CD4B	14.5078	1.13642e-05
C2orf27A	3.9253	0.00262681
C2orf47	-2.53032	1.6621e-07
C2orf49	-3.31669	2.31742e-14
C2orf82	2.00548	0.0150837
C3orf33	-6.4034	0.0018359
C3orf58	5.35005	3.26774e-58
C3orf70	4.06414	0.0059586
C4orf32	6.1528	1.70296e-38
C5orf34	-2.0354	0.000308393
C5orf45	2.08067	0.00243912
C6orf136	-2.3558	2.74734e-05
C9orf64	-4.23599	0.00516984
C9orf69	-2.29059	3.99033e-15
CA2	-3.45722	5.35165e-19
CA7	3.3985	0.0250827
CA8	2.90455	8.6495e-06
CABP1	3.33648	0.0270355
CABP7	5.85527	1.97243e-08
CACHD1	2.07333	1.28402e-05
CACNA1B	4.39274	0.00345018
CACNA1G	4.91771	0.000206095
CACNA1I	2.60638	0.000834312
CACNA2D2	3.64184	2.10523e-05
CALB1	2.47655	0.0228541
CALCRL	-2.2698	0.0136561
CALHM3	4.30235	0.0119125
CALM1	2.96232	8.45273e-33
CAMKV	3.09444	0.00645712
CAMSAP3	2.61597	2.48254e-12
CAPN15	-2.14391	6.10968e-06
CAPN5	2.59078	1.5344e-11
CARD10	-2.76484	2.44283e-10
CARD6	-2.55162	0.000503567
CASD1	-3.13377	8.69867e-13
CASKIN2	-3.44794	1.98785e-15
CASP3	3.73097	8.36963e-20
CBFA2T2	2.17385	7.31807e-08
CBLN1	2.67204	0.0447128
CBR3	3.86975	0.00765577
CBR3-AS1	7.19001	2.27454e-06
CBX4	4.58153	3.70271e-39
CBX6	-2.40564	6.89614e-12
CCDC102A	-3.57202	4.02128e-18
CCDC112	2.59376	7.33912e-07
CCDC12	-2.35669	1.64224e-06
CCDC126	3.18219	1.39142e-13
CCDC142	-2.0557	0.00158991
CCDC144NL	4.93314	1.15782e-06
CCDC152	2.47104	0.0477567
CCDC17	3.80798	0.0190856
CCDC184	-2.7724	0.00274938
CCDC185	-3.97959	0.0256443
CCDC26	-2.54521	0.0206008
CCDC51	-2.33991	2.30099e-12
CCDC58	-2.00947	1.1204e-07
CCDC59	-2.80542	3.92189e-06
CCDC6	-2.03884	1.54542e-13
CCDC66	-2.2248	0.00826233
CCDC68	-2.05009	0.00239512
CCDC69	2.64463	5.3781e-11
CCDC71	-3.43972	3.87141e-20
CCDC80	2.18165	4.82853e-07
CCDC85B	2.38591	1.74019e-16
CCDC86	-2.37144	2.98878e-07
CCDC96	2.51657	0.000175757
CCM2L	13.1685	1.66142e-47
CCNE1	2.30179	1.76104e-12
CCNE2	3.09136	9.04454e-14
CCNJL	-2.04036	6.20792e-05
CCNYL1	3.13397	2.81341e-17
CCR1	-101.012	0.000174111
CCR3	-7.44765	0.0186501
CCR4	12.58	0.00320875
CCSAP	2.66188	2.37145e-11
CD200	-4.05092	9.36188e-17
CD200R1	5.75914	8.75691e-06
CD247	5.49772	0.0125172
CD27	46.2977	0.00277867
CD27-AS1	10.2575	2.89762e-05
CDC14A	2.11092	4.20996e-05
CDC23	-2.0877	3.33769e-11
CDC42EP4	2.46997	1.22876e-15
CDC42SE1	-2.97444	1.02401e-27
CDC7	-2.08598	2.10265e-08
CDCA2	2.29077	5.52463e-09
CDCA7	-2.30223	2.78815e-05
CDK20	-2.28294	8.09347e-07
CDK5R2	11.9449	0.00313238
CDK6	-2.06128	3.01767e-09
CDKL5	2.81419	6.4504e-08
CDKN1A	19.0617	1.01828e-63
CDKN1C	2.49633	1.70496e-10
CDKN2B	3.96685	1.75052e-44
CDKN2D	2.09593	1.05269e-06
CDPF1	-2.107	0.000545978
CDR2	2.44434	7.74844e-10
CEBPA	6.21802	2.31071e-25
CECR6	6.21559	0.0028547
CEL	3.19104	0.000655437
CENPBD1	-2.26369	6.6101e-07
CEP295NL	269.84	7.44599e-07
CEP72	-2.25268	1.28247e-06
CEP85L	3.16015	6.00262e-06
CEP97	-3.34031	5.52282e-17
CFAP157	-2.25451	0.00104168
CFAP97	-2.98129	1.5375e-17
CFLAR	-2.77207	7.1995e-12
CH17-373J23.1	139.081	4.04924e-05
CH17-472G23.4	2.17903	0.00903104
CH507-513H4.1	4.96911	4.686e-05
CH507-513H4.4	4.23765	0.000332409
CHAC1	3.03902	1.8419e-10
CHCHD4	-2.45301	1.30052e-10
CHCHD7	5.80125	3.70271e-39
CHD9	-2.14001	4.64108e-07
CHGA	5.73474	9.60396e-19
CHIC1	-3.25083	3.99631e-11
CHMP4BP1	4.17863	0.000781011
CHORDC1	-2.02508	0.0010876
CHRM4	11.8881	1.26762e-06
CHRNA5	2.1759	4.48128e-05
CHST1	2.63023	0.0429071
CHST10	-2.35889	6.17274e-10
CHST2	2.72536	2.23109e-15
CHST3	-3.04209	9.55797e-06
CHST4	-3.59018	0.000261577
CHST7	3.02415	2.41783e-05
CHST8	61.2764	1.6738e-06
CHSY3	6.50187	0.00540016
CIB4	6.97367	0.0262449
CILP2	2.08051	4.48083e-07
CIPC	-2.77793	6.91099e-15
CIR1	-2.28766	3.76942e-07
CITED2	2.37914	2.70585e-13
CITED4	4.18119	4.95385e-21
CKB	2.65323	3.89003e-12
CLCF1	-2.78771	3.42232e-07
CLCN2	2.2915	1.5909e-10
CLCNKA	2.24942	0.00713118
CLIC2	3.825	0.0195196
CLIC5	-2.88051	1.19334e-24
CLIP2	2.14774	9.20951e-07
CLIP4	-2.57118	7.88003e-07
CLOCK	-2.54716	2.48799e-13
CLVS2	3.36995	0.0359969
CMTM3	-4.43069	6.09019e-36
CNKSR3	2.30157	1.51295e-11
CNNM4	3.92452	6.13908e-19
CNOT2	-2.62033	8.81347e-15
CNOT9	-2.43278	4.7809e-17
CNTFR	7.29647	4.21503e-14
COA6	-2.20316	4.93472e-05
COA7	-3.42642	1.37171e-24
COG3	-2.03104	4.52172e-05
COIL	-4.41584	3.00988e-19
COL25A1	2.22322	0.00018304
COQ10A	3.042	3.33077e-12
CORO6	3.89233	1.25574e-05
COTL1	2.46383	4.06921e-14
COX10	-2.28757	5.27149e-11
CPEB4	2.47534	2.0631e-11
CPNE8	-2.07415	0.000338125
CPSF7	-2.2264	5.53285e-15
CRACR2B	2.1811	0.00873389
CRB2	-2.00715	0.00274938
CREB3L1	9.70705	2.36026e-18
CREBBP	-2.30563	1.61889e-05
CREBZF	-2.05819	0.000253052
CRISPLD2	3.70178	9.37025e-16
CRTAC1	5.93732	0.0207249
CRYBG3	2.23431	6.88512e-06
CRYGS	5.52094	0.0080537
CRYM	8.87429	0.00211918
CSE1L-AS1	4.43432	0.0278154
CSRNP2	4.63582	4.54034e-62
CSRNP3	-2.2872	5.16872e-09
CSRP2	3.05886	9.8069e-11
CSTF1	-2.55061	8.3848e-10
CSTF2T	-2.46209	7.8861e-13
CTA-963H5.5	2.39959	0.0399722
CTB-113P19.5	7.6323	0.000589688
CTC-246B18.8	-3.47331	0.00247634
CTC-277H1.7	4.08463	0.033734
CTC-351M12.1	-2.92299	7.41773e-07
CTC-425O23.5	2.17439	0.00331879
CTC-429P9.3	-2.79831	0.0169895
CTC-534A2.2	-4.43942	0.000196237
CTD-2006H14.2	3.16214	0.0101461
CTD-2308L22.1	-2.3221	0.0203929
CTD-2314G24.2	6.92314	2.24097e-08
CTD-2366F13.1	-3.77219	0.000102604
CTD-2528L19.6	-2.06354	0.0235759
CTD-2538C1.2	6.8345	6.13675e-27
CTD-2540B15.6	50.27	0.00380079
CTD-2630F21.1	-3.43598	0.00030909
CTD-3014M21.1	7.21326	5.51489e-07
CTD-3157E16.1	-2.31704	0.00023257
CTDSP1	-2.84078	1.45448e-17
CTGF	2.45442	2.20628e-12
CTH	3.94757	1.66075e-22
CTR9	2.42746	2.91208e-16
CTTNBP2	-3.68966	6.1757e-23
CTTNBP2NL	-2.26425	8.80815e-09
CTU1	-2.45176	3.72366e-10
CUL5	-2.409	1.89609e-12
CWC22	-4.1461	5.88605e-23
CWC25	-2.34033	0.000170151
CXCL1	-4.57	1.41798e-13
CXCL14	16.3721	0.000589287
CXCL2	-2.51228	0.0135057
CXCL3	-2.09102	0.0444137
CXCL8	-3.45942	0.000155198
CXCR4	14.8984	8.33169e-29
CXXC5	-2.10769	4.73815e-12
CYP1A1	-4.22973	0.000533704
CYP1B1	-2.95565	8.52334e-09
CYP24A1	-7.91601	0.00172256
CYP2U1	2.62167	4.5132e-10
CYP46A1	2.0243	0.0238985
CYR61	2.47463	3.45334e-15
DACH1	-2.12955	2.9818e-08
DACT2	-6.54527	6.83728e-26
DACT3	2.74297	5.88256e-05
DAGLA	-3.82968	1.27676e-10
DAPP1	-2.0082	0.0019235
DCAF1	-2.57446	1.02132e-18
DCAF15	-2.24969	4.97924e-08
DCAF16	-2.15354	0.000770144
DCLRE1A	-5.59233	9.51799e-23
DCP1B	-2.19138	2.60955e-07
DCTN4	-3.30308	3.9364e-19
DCXR	3.45276	8.36963e-20
DDIT4	3.14041	3.49697e-10
DDIT4L	7.33762	4.02589e-28
DDN	2.04135	0.0149832
DDX59	-2.0684	2.75257e-05
DDX6	-2.17029	4.75658e-08
DEDD	-2.27782	3.57958e-09
DEGS2	3.75267	4.17036e-06
DENND1B	-2.60978	7.96309e-08
DENND2C	2.83376	1.42263e-06
DENND6A	-2.03706	2.62369e-06
DEPDC1	-2.04224	2.80466e-05
DEPDC7	4.99791	1.54168e-09
DFFB	-2.86875	2.2881e-08
DGAT1	3.3337	2.16361e-13
DGKG	12.7446	2.068e-07
DHDH	3.59239	0.000415015
DHODH	-2.19712	1.17228e-06
DHRS2	5.00486	7.97116e-14
DHX32	-2.36562	1.51589e-06
DHX35	-3.82516	9.54991e-10
DHX57	-2.16524	3.41275e-12
DICER1	-2.42625	1.00696e-14
DIDO1	-2.87316	6.94692e-22
DIEXF	-2.34106	4.1793e-12
DIRAS2	-2.5147	4.84989e-11
DISP3	43.0011	1.37057e-51
DLC1	5.76178	1.2242e-09
DLG1	-2.03637	4.05542e-10
DLG3	-3.12605	4.96779e-20
DLL1	2.70398	0.000492624
DLL4	73.7843	2.73063e-77
DLX1	-2.02019	0.00519107
DLX2	3.49548	8.10075e-13
DLX3	3.24819	1.20372e-25
DLX5	3.77406	3.8058e-15
DNAJB4	2.62829	2.32286e-09
DNAJC1	2.08415	1.08942e-05
DNAJC14	-3.90741	1.33517e-19
DNAJC2	-2.39611	3.324e-06
DNAJC3	2.63401	1.73988e-17
DNAJC6	3.60775	8.12721e-24
DNASE1L2	3.48959	1.57006e-08
DNMT3B	3.35708	5.06094e-18
DOCK9-AS2	3.4851	0.0326884
DOK4	3.65905	3.47235e-20
DOK7	-6.1751	1.07282e-23
DOPEY2	2.69534	3.65214e-13
DPF3	15.7965	3.01674e-08
DPYSL3	2.13587	0.000581183
DPYSL4	5.20388	1.42353e-05
DRAXIN	4.25361	1.46608e-07
DRP2	2.98908	0.0200496
DTWD1	-3.00415	3.8397e-06
DTX3L	-2.87352	4.80106e-28
DTX4	-3.57092	2.43517e-12
DUS2	-2.79192	4.64052e-09
DUSP1	2.53405	3.40143e-15
DUSP10	2.12876	7.99295e-09
DUSP2	2.90607	0.000338158
DUSP3	-3.22982	3.60684e-20
DUSP4	2.1125	0.000553569
DUSP5	2.82939	1.33315e-14
DUSP7	2.65164	6.66982e-10
DUSP8	-3.3962	9.26998e-09
DYNC1I1	2.31778	0.00788046
DYNLL1	2.18349	9.19311e-08
DYNLL2	2.33592	1.99397e-15
DYRK2	-2.42199	4.95927e-14
DYRK3	4.8426	9.72714e-22
E2F2	-2.19268	5.04284e-05
E2F5	-2.45533	2.73942e-06
E2F8	-2.41228	2.31618e-09
EDA	2.06299	0.0461607
EDC3	-2.25121	5.06556e-10
EDN1	-2.21472	0.00272171
EDN2	-2.54366	0.00163936
EDRF1-AS1	9.58912	0.0120438
EEF1DP4	20.427	0.00261201
EEPD1	3.50767	5.63146e-22
EFNA3	4.11604	1.43866e-06
EFNA4	3.27793	7.60102e-19
EFNB1	3.36054	1.25955e-28
EFR3B	6.57646	4.30806e-25
EGR1	2.20293	2.86252e-07
EHD1	2.98896	4.56718e-20
EHF	-2.24125	0.0236204
EIF3J-AS1	-2.26597	4.51435e-05
EIF4A1	2.31092	0.0178927
EIF4A3	3.10999	8.80936e-22
EIF5A2	2.273	1.09347e-10
ELAVL2	2.99881	0.0251796
ELF2	-2.30768	7.63102e-09
ELFN1	13.55	1.14124e-06
ELK3	-2.81539	1.1104e-07
ELK4	-2.47605	2.07327e-12
ELL2	4.06491	1.45458e-32
ELL2P1	3.48065	0.00107232
ELMOD3	-2.13353	0.00151767
ELOVL3	6.90443	3.38512e-10
ELOVL4	4.57034	4.79155e-15
ELOVL7	2.69358	3.58418e-08
EMSY	-2.07416	1.1644e-07
ENPP1	6.26751	4.69158e-25
ENPP2	11.8576	1.48369e-14
EOMES	4.38018	6.03388e-11
EP300	-2.07114	3.89773e-06
EPAS1	4.43236	6.59639e-21
EPB41L5	2.29143	2.01963e-07
EPC2	-2.67484	1.7155e-16
EPGN	-3.39631	0.0102492
EPHA5	7.76974	0.000810326
EPHA7	6.09933	4.33464e-24
EPHB3	4.48464	2.1145e-46
EPHX1	3.37214	2.21607e-21
EPHX4	-2.07403	3.08962e-05
EPN3	-3.6313	4.27654e-22
EPOR	2.71262	8.28776e-10
EPPK1	6.95212	6.84065e-08
EPS8	2.25039	3.95085e-07
ERFE	2.22223	1.99425e-05
ERI2	-2.42399	2.07059e-07
ERN1	5.10703	3.73607e-31
ERO1B	4.43599	8.90125e-09
ERRFI1	4.00587	7.80938e-48
ESRP2	-2.13348	2.65742e-08
ESRRB	3.22696	0.00835116
ESX1	7.65537	0.0209074
ESYT3	3.2287	9.62101e-06
ETS2	2.36442	3.16985e-16
ETV5	4.70412	6.47898e-27
EVA1B	2.10274	0.000560759
EXD2	-2.03609	1.2213e-09
EXOG	-2.83191	4.8359e-08
EXOSC3	-2.07571	4.15988e-07
FA2H	11.8493	1.80726e-36
FAAP24	-2.79872	8.04344e-08
FABP3	2.67935	0.0146195
FABP5	2.05439	1.40638e-06
FAF2	-2.03245	2.46007e-08
FAM102A	2.37744	4.3081e-12
FAM107B	3.24058	2.26795e-29
FAM110B	3.60748	3.36743e-12
FAM111B	2.11566	0.000273038
FAM117A	3.52718	4.23592e-33
FAM126A	2.54021	4.01083e-08
FAM155B	4.5578	0.000149672
FAM160B1	-3.20472	4.73222e-15
FAM166A	7.33061	0.00942912
FAM169A	-4.65481	2.25659e-09
FAM171B	2.14958	3.26019e-08
FAM174B	-3.32384	7.95906e-16
FAM181A	-7.06493	0.000207228
FAM19A4	10.2867	9.19625e-17
FAM206A	-2.11181	4.2511e-09
FAM212B	8.38588	4.45998e-10
FAM214A	2.05876	3.60407e-08
FAM221A	-4.86265	8.31462e-06
FAM222A	8.42575	9.3136e-72
FAM222A-AS1	47.6424	2.62329e-20
FAM43A	6.93076	1.69957e-55
FAM46B	3.08185	1.3283e-10
FAM46C	13.9248	1.64331e-42
FAM50B	-4.70435	2.37898e-14
FAM53C	4.14565	1.8334e-39
FAM57B	2.53482	0.00808257
FAM58A	2.31369	9.65182e-11
FAM60CP	-2.55214	4.82555e-05
FAM83D	2.10444	2.05543e-07
FAM83E	2.64032	0.0389817
FAM83H-AS1	-2.01614	0.00471804
FANCF	-2.28966	1.32098e-07
FANCM	-2.19103	0.00260585
FASTKD1	-2.40211	3.10899e-05
FASTKD2	-2.22951	2.23682e-08
FAT2	-2.45042	5.02426e-08
FBLIM1	-2.09658	1.53577e-07
FBXL7	6.0492	6.37939e-05
FBXO33	3.31921	4.8092e-22
FBXO36P1	6.63452	0.0170496
FBXO8	-2.22559	2.65919e-05
FCGR1A	5.51327	0.0176485
FCHO2	-2.75604	1.63176e-11
FDXR	2.4395	1.00503e-06
FEM1C	2.28223	1.33114e-11
FGD6	3.08186	4.20899e-08
FGF22	3.4905	0.0210241
FGF9	2.35838	0.000381242
FGFR1	2.6971	7.0084e-14
FGFR3	6.85147	5.59423e-19
FIGN	-4.07256	2.5921e-22
FILIP1	-2.11533	0.00175704
FILIP1L	3.06689	2.15683e-08
FJX1	-3.18532	3.66492e-29
FKBP5	2.84768	7.79061e-18
FLJ20021	2.99512	3.14288e-05
FLRT3	2.59086	6.21511e-10
FLT1	8.37503	0.012209
FLVCR1	-2.24384	3.93742e-07
FNBP1P1	-2.3246	0.0275082
FNDC1	2.2918	0.0472894
FNDC4	3.60514	0.000797149
FNTB	-2.02562	0.000852795
FOPNL	-2.69147	9.63789e-09
FOS	4.25287	1.13397e-21
FOSB	3.68225	1.32575e-08
FOXD1	3.86716	1.47881e-16
FOXD2-AS1	5.35011	1.02172e-09
FOXI3	2.22467	1.26273e-05
FOXJ2	-2.39515	1.05474e-05
FOXK2	-2.16003	3.04108e-12
FOXO6	2.02087	1.38183e-05
FRAT1	3.22116	2.53352e-18
FRAT2	2.43562	4.57074e-11
FREM2	2.89915	1.54447e-05
FRMD6	3.98026	6.27321e-23
FRMD6-AS1	-3.6374	0.00456454
FRMPD3	2.33595	0.0371837
FRS3	-2.32939	0.001409
FSCN1	4.44522	1.69618e-40
FST	-5.56451	5.78459e-58
FSTL3	2.42992	1.28995e-12
FTCD	3.06799	0.00520173
FTLP3	2.08112	0.000232444
FUT4	-2.00948	0.00943631
FYCO1	-2.42052	3.05054e-09
FZD1	2.6365	8.91559e-14
FZD4	2.52899	1.18183e-13
FZD5	4.10129	4.73222e-15
FZD7	2.18543	5.88205e-09
FZD8	3.45132	3.14023e-21
FZD9	9.68069	2.60837e-43
FZR1	-2.34135	6.6997e-12
G0S2	9.33005	0.000613826
G2E3	-3.07359	6.84065e-08
GAB2	-2.73006	1.03112e-15
GABPA	-2.72789	3.8697e-11
GABPB1	-2.28057	1.67364e-07
GABRD	4.15508	0.0154589
GABRQ	7.36581	7.87006e-51
GAD1	3.81765	0.00826191
GADD45A	2.64051	2.36847e-11
GADD45B	5.91505	1.62416e-25
GADD45G	2.63252	0.000388414
GALNT10	2.26081	1.23626e-10
GALNT18	4.01309	3.62083e-12
GALR3	5.94547	0.0150724
GAN	2.00686	1.47515e-06
GAR1	-2.37717	2.57295e-09
GAREM1	4.29988	8.31272e-20
GAST	9.04326	0.0140908
GATA6	3.87806	2.06407e-12
GATAD1	-2.05767	1.08013e-09
GATM	2.47862	7.87144e-05
GBX2	21.113	0.00103885
GCH1	11.931	2.01941e-84
GCLC	2.29449	1.01712e-12
GCNT3	-4.40434	1.53321e-08
GCOM1	-3.79668	0.0226542
GDF11	2.24441	1.83017e-12
GDF6	8.61229	7.96731e-14
GEM	2.21715	0.00816497
GEMIN6	-2.20852	4.99829e-10
GFPT2	61.2815	2.6199e-44
GGN	5.7233	6.35564e-19
GIN1	-2.83961	3.70593e-05
GJA3	2.96211	0.0105891
GJB3	-2.38508	3.16864e-05
GLCCI1	4.99829	5.36975e-37
GLDC	2.15317	1.09423e-06
GLDCP1	2.46624	1.99317e-05
GLRX	3.18779	5.29085e-12
GLRX2	2.23576	8.84957e-07
GLTSCR1	-2.44245	8.92083e-06
GLTSCR1L	-2.2559	4.22423e-05
GLUL	2.07964	5.68146e-14
GMEB1	-7.49616	1.17123e-28
GMEB2	-3.23198	3.04417e-21
GMNC	6.1044	0.000931876
GNRH1	3.70073	0.025505
GOLGA6A	8.21924	0.00776383
GOLGA6D	15.9546	0.00676095
GOLPH3	-2.11401	3.69395e-10
GOLT1B	-2.71533	9.209e-14
GOT1	2.14164	3.82788e-10
GPANK1	-2.26505	3.87721e-05
GPATCH1	-2.26975	3.80225e-05
GPBP1	-2.35674	6.81788e-08
GPD1	4.18963	1.41798e-07
GPR146	2.46036	0.0328949
GPR27	-2.18464	7.22653e-07
GPR63	3.28655	5.89262e-08
GPR87	-5.34852	2.04429e-11
GPRIN2	-2.92912	0.000109685
GPX8	-2.08736	1.33307e-05
GRASP	44.203	3.6396e-45
GREB1L	2.10057	0.0134463
GRID2IP	2.58552	0.00593002
GRK3	-2.02266	1.77938e-08
GRK5	6.58263	6.20181e-08
GRM2	20.0817	1.63265e-24
GRM4	2.36837	0.0377437
GS1-279B7.2	-2.80816	0.0352302
GSDMB	2.03994	0.049271
GSE1	-2.08948	2.0755e-09
GSKIP	2.10588	6.81402e-08
GSTM3	2.10347	2.29927e-05
GTF2B	4.21031	5.7854e-21
GTF2IP12	-2.32915	0.0227536
GTF2IRD1	-2.22997	8.94161e-10
GTF3C4	-2.0891	1.26272e-08
GTPBP4	-2.1393	2.83478e-09
GUCY1A3	-2.65665	2.90538e-05
GUCY2C	3.80858	0.0154065
GYG1	3.19105	9.629e-26
GZF1	2.39042	6.08827e-10
H1F0	2.24352	1.2889e-11
H1FX	2.68356	9.17871e-18
H2AFJ	2.2968	6.06784e-12
H2AFX	2.69054	1.56938e-25
H3F3B	2.24586	6.93849e-16
HAL	8.80676	0.00248479
HAP1	9.54149	4.95949e-13
HAS3	18.5061	2.07231e-61
HBA1	7.6794	0.0215705
HBA2	32.0433	0.00698273
HBEGF	6.33686	2.2463e-50
HCAR1	-2.32273	0.0475237
HCFC2	-2.36468	3.45224e-06
HCG11	-3.27123	2.30341e-05
HCLS1	12.9736	2.22337e-07
HCN2	2.17499	0.000278112
HDAC7	-2.46801	2.43496e-15
HDAC9	-2.47883	2.02485e-14
HEATR1	-2.28258	6.671e-07
HEATR5A	2.28369	0.000493793
HEATR6	-2.34613	8.38431e-10
HEG1	-2.23981	6.90576e-06
HELZ2	4.45402	1.2968e-33
HERPUD1	2.94398	1.49209e-14
HES2	4.87701	1.85492e-25
HES6	11.2458	6.6422e-41
HEXIM1	3.62784	3.30683e-32
HFE	7.84254	7.62702e-14
HHEX	2.03491	0.000237437
HIC1	3.20291	0.0133133
HIST1H1C	2.07806	3.20305e-06
HIST1H1D	8.95758	0.000308393
HIST1H1E	3.7231	2.98538e-05
HIST1H1T	10.8316	1.27412e-05
HIST1H2AC	2.17278	5.15882e-06
HIST1H2AE	2.8992	6.3612e-06
HIST1H2AG	4.90276	7.31482e-19
HIST1H2AI	5.38336	1.44169e-12
HIST1H2BC	2.17215	1.18872e-05
HIST1H2BD	4.28887	3.7613e-19
HIST1H2BE	6.2317	7.42691e-20
HIST1H2BF	3.96606	1.47237e-10
HIST1H2BG	3.15754	0.00158347
HIST1H2BH	4.39487	6.9042e-08
HIST1H2BJ	2.44327	2.56885e-09
HIST1H2BK	2.1667	8.9424e-05
HIST1H2BN	2.88077	2.4418e-06
HIST1H2BO	2.81148	0.00737495
HIST1H3A	2.76184	0.0135324
HIST1H3B	8.97041	3.91668e-16
HIST1H3G	2.57208	1.66514e-05
HIST1H3H	4.82754	2.05403e-21
HIST1H3J	3.21954	0.0207782
HIST1H4D	10.9796	0.0094439
HIST1H4E	12.5934	3.35543e-21
HIST1H4H	2.78645	7.40352e-10
HIST1H4I	2.59734	2.26147e-11
HIST2H2AA4	2.1456	0.0402626
HIST2H2AB	11.3263	7.49591e-08
HIST2H2BD	8.55389	3.4236e-34
HIST2H2BE	2.47397	5.41495e-08
HIST2H2BF	5.8428	6.46592e-16
HIST2H3A	14.4958	0.000227578
HIST2H3D	5.12665	3.86525e-06
HIST2H4A	4.82016	2.2646e-09
HIST3H2A	5.28533	6.48781e-16
HIST3H2BB	5.32044	7.65697e-06
HIST4H4	4.54045	6.80081e-08
HLA-E	2.92222	1.7731e-23
HMGA2	-2.02389	3.44598e-12
HMGXB4	-2.37039	1.08448e-11
HMOX1	7.0521	1.37937e-26
HN1	2.02895	2.7728e-12
HNRNPA1P59	6.0603	0.0187868
HOTAIRM1	3.10071	0.00477444
HOXA10	-2.73584	0.0171784
HOXA11	-3.00552	0.0322819
HOXA2	-2.05073	0.000253421
HOXA3	-3.31291	7.21327e-19
HOXA6	-69.6743	0.000737642
HOXA7	-2.50439	0.000113798
HOXB4	-2.85396	1.63222e-06
HOXC4	-5.01913	0.00133522
HOXC6	-3.93875	3.44711e-05
HPCAL1	2.73744	7.96672e-13
HPCAL4	6.0078	1.64273e-14
HPX	2.52204	0.043705
HRH1	-3.08288	1.87503e-14
HRH3	3.32479	0.0357208
HS3ST3B1	454.155	2.65487e-08
HS6ST1	2.43668	1.04495e-13
HS6ST3	2.48716	0.0462607
HSD11B2	2.30182	3.16469e-06
HSD3BP5	4.54919	0.0206919
HSPA1B	2.12889	0.00169968
HSPA2	4.73403	1.14818e-41
HTR7P1	2.55853	5.61619e-05
HTRA1	2.08049	0.0137588
HTRA3	3.66466	0.0238258
HUNK	-3.25771	4.02804e-18
HVCN1	5.20763	0.00214351
HYAL1	2.10806	0.0186816
ICAM5	2.88262	2.9243e-05
ID4	2.16052	7.69461e-07
IDI1	2.17393	8.61135e-05
IER5	4.64392	4.6765e-41
IER5L	2.06916	8.54916e-10
IFFO2	7.94792	2.7695e-46
IFI6	2.84413	2.4733e-06
IFIT3	-4.52253	1.0477e-13
IFNLR1	-3.17996	0.000158948
IGF2BP3	-2.00833	6.18836e-06
IGFBPL1	3.75369	8.68298e-07
IGHMBP2	-2.59355	3.67352e-11
IGSF22	11.1771	2.37435e-07
IHH	11.2043	0.0124217
IKZF2	-5.66368	4.17322e-30
IKZF3	-3.84617	0.0206988
IL10RA	16.4769	1.02715e-08
IL12A	-3.39937	0.00010529
IL12A-AS1	-3.99673	0.0153194
IL15RA	-2.21795	0.0388293
IL16	4.4174	0.0173239
IL17C	4.69244	0.0182466
IL1R1	-5.58208	1.31001e-64
IL36RN	-5.18343	5.42714e-05
IL7R	-2.12805	0.0377598
IL9RP3	2.52605	0.0445074
ILF3-AS1	-2.92742	5.43647e-12
INA	4.06444	8.95883e-24
INAFM2	2.06077	3.08268e-06
ING1	3.19029	1.00315e-17
INHBB	-5.49413	2.2328e-28
INO80D	-3.58656	7.98125e-14
INSIG1	2.24934	0.000287091
INSIG2	-2.69518	4.33516e-07
INTU	-3.44902	2.31027e-19
IPPK	-3.45945	2.2127e-10
IQCJ-SCHIP1	-2.24532	0.000382163
IRAK1BP1	-2.75051	1.2606e-07
IRAK2	2.79371	1.8896e-06
IRF2BP2	-2.56099	1.41908e-18
IRF2BPL	-2.26779	4.57871e-10
IRF4	8.80791	0.00757096
IRF6	2.27228	2.77721e-11
IRF7	6.1555	6.37999e-45
ISM1	2.72523	1.23724e-05
ISM2	7.19012	1.45507e-06
ISOC1	2.23972	3.18206e-08
ITGB8	-2.52613	3.42502e-21
ITPKB	-2.82957	1.71886e-08
ITPR1	5.3938	7.90537e-13
IVNS1ABP	-2.28361	4.86571e-11
IWS1	-2.14213	1.51225e-09
JADE2	-3.0605	3.31007e-12
JAG2	2.14662	1.91941e-06
JAZF1	-3.52328	7.13149e-07
JKAMP	-2.0033	9.90427e-09
JRK	-6.92864	1.46595e-37
JUNB	2.23879	6.13569e-14
JUND	3.36182	5.85112e-19
KANSL1	-3.07081	1.00368e-08
KAT14	-2.20191	7.15599e-09
KAT5	-3.00665	3.26986e-08
KB-1460A1.5	4.6212	0.00145796
KBTBD4	-4.35778	1.91432e-10
KBTBD7	-3.93235	4.99682e-10
KBTBD8	4.40634	2.4359e-20
KCNC1	7.6187	7.35083e-07
KCNC3	4.26331	1.1976e-14
KCNE1	-3.25907	0.0291671
KCNG1	2.97733	8.91559e-14
KCNG3	2.517	0.00111347
KCNJ11	-2.07665	0.0103172
KCNJ15	-3.25014	0.000473169
KCNJ16	-3.77456	0.00114599
KCNJ2	26.8973	2.51598e-27
KCNK12	4.09612	0.0202362
KCNK13	2.13194	0.00842273
KCNK5	2.19948	2.07841e-08
KCNN3	6.24847	0.00056995
KCNQ1OT1	2.23932	0.0176255
KCTD1	-2.41717	2.73487e-16
KCTD14	7.80763	0.0108677
KCTD20	-2.05195	3.19319e-11
KDF1	-2.30972	1.31928e-07
KDM4D	-2.52982	0.0157155
KDM8	-2.24526	0.0204724
KDR	7.63753	5.70213e-16
KDSR	2.5168	1.77066e-17
KEAP1	-2.31985	1.22579e-11
KHDRBS3	5.48135	4.86247e-18
KIAA0513	2.59918	3.29682e-07
KIAA0753	-2.95069	1.41887e-12
KIAA1161	3.19118	2.12391e-18
KIAA1324	5.5292	4.76271e-05
KIAA1429	-2.29061	4.83635e-11
KIAA1683	9.41677	2.28526e-23
KIAA2022	5.24233	1.25457e-05
KIAA2026	-2.40038	7.96902e-10
KIF15	-2.07773	2.64221e-05
KIF19	7.07591	3.95524e-07
KIF21A	2.18616	1.88774e-08
KIF21B	2.24778	0.000278727
KIF24	-2.4571	7.36919e-08
KIRREL	-2.07768	3.93099e-12
KISS1R	2.25274	0.00682086
KITLG	11.6689	4.42253e-44
KLF11	-2.07168	3.55739e-05
KLF13	-2.01233	3.90763e-06
KLF2	4.9467	3.7632e-08
KLF2P1	3.03417	0.0180137
KLF4	3.98944	1.68587e-23
KLF9	2.75679	8.00788e-10
KLHL14	-8.545	3.47498e-86
KLHL15	4.33411	5.52333e-25
KLHL21	2.8379	1.60436e-17
KLHL23	-2.52427	1.27493e-11
KLHL25	2.13723	5.67351e-05
KLHL28	2.45892	2.1807e-12
KLHL32	3.7637	3.07786e-05
KLHL38	5.60467	0.0195894
KLHL7	2.13007	4.97064e-06
KLHL9	-4.69267	8.68407e-35
KMT5B	-2.76622	6.95891e-22
KNOP1	-3.96794	7.46474e-13
KRAS	-2.10641	8.12568e-12
KRBA1	-2.37838	1.05025e-05
KRR1	-2.52171	3.13558e-13
KRTCAP3	4.14504	4.27274e-05
L3MBTL3	-2.38016	0.000367047
LA16c-380H5.5	2.05572	0.00910771
LA16c-429E7.1	3.75954	0.0189107
LA16c-60G3.7	-13.5847	0.00790099
LACTB2-AS1	5.50555	0.00183812
LAG3	13.5233	1.11557e-07
LAMP3	2.76123	6.1267e-08
LARS2	-2.40935	7.72173e-14
LATS1	-2.11097	1.37045e-08
LCLAT1	-2.1698	3.76868e-09
LDOC1L	-3.98572	3.13963e-24
LEPROTL1	-2.0101	3.13566e-09
LETM2	2.03496	0.0204049
LFNG	4.51275	9.21156e-27
LGMN	2.98496	2.9712e-21
LGSN	6.52793	3.49407e-10
LHX2	3.016	1.07043e-05
LIF	-16.923	9.62881e-10
LIG4	-2.37805	2.39368e-07
LILRB5	16.1842	0.00909545
LIMA1	3.08837	1.74904e-14
LIN28B	-5.90838	1.09918e-11
LIN9	-2.34039	6.27022e-10
LINC00052	2.01632	0.00726599
LINC00152	-2.46175	7.55734e-05
LINC00265	-2.15874	0.0027828
LINC00284	-6.16676	1.8039e-06
LINC00346	-2.89266	9.3131e-06
LINC00476	2.15399	0.0011453
LINC00491	-2.62727	0.0352511
LINC00511	6.08139	6.75142e-18
LINC00622	10.4748	0.0019309
LINC00623	-2.13825	1.00522e-05
LINC00624	3.29537	0.000327542
LINC00630	-2.55099	2.13009e-05
LINC00632	-4.3807	0.015425
LINC00634	3.47807	0.000383168
LINC00652	-6.20356	0.00737155
LINC00672	13.519	3.65179e-07
LINC00854	11.2743	0.000864683
LINC00863	2.23529	6.14206e-06
LINC00909	-3.0753	1.75336e-06
LINC01004	2.81327	0.00251274
LINC01029	2.16558	0.0376731
LINC01127	-2.30382	2.11107e-10
LINC01128	2.45122	2.46913e-10
LINC01234	-2.17113	5.3694e-05
LINC01376	3.36594	0.00646693
LINC01391	-4.3422	0.0272491
LINC01508	-2.11916	0.00593249
LINC01560	-4.43759	0.00505933
LINC01569	2.57282	0.000323064
LIPI	6.28059	0.0261391
LL22NC03-N14H11.1	2.10766	0.00514611
LLGL2	2.07004	1.77917e-11
LMCD1	-2.71846	1.18258e-21
LMO2	6.44063	1.57191e-21
LMO3	-4.62483	3.62799e-23
LMOD1	3.83081	0.0218921
LNP1	2.21283	8.84983e-08
LNX2	2.00734	3.95631e-06
LOC440461	20.1805	0.00375407
LONRF2	-2.0871	3.32771e-08
LONRF3	3.23221	0.000979098
LOXL2	2.17911	0.00129581
LPIN2	2.05848	8.94161e-10
LRAT	9.09362	4.15103e-41
LRFN1	-2.64182	2.90791e-07
LRIG3	-2.78023	4.95927e-14
LRP4-AS1	11.4878	1.46141e-05
LRRC10B	6.98448	7.35818e-16
LRRC31	12.606	0.0139109
LRRTM1	-3.10125	3.09315e-07
LSM11	-2.62467	5.36322e-07
LSMEM1	16.5098	6.0573e-11
LTB4R	2.62741	0.000362809
LTV1	-2.46638	2.86798e-08
LURAP1L	-2.29094	3.32823e-08
LYN	2.20334	2.76972e-06
LYSMD1	-2.88298	0.000418288
LYSMD2	-3.33259	2.09432e-11
LZTS1	3.37388	1.86337e-10
LZTS2	-2.76004	3.01825e-17
MAB21L3	-5.51719	0.00169151
MACC1	-2.36496	1.553e-06
MAFA	131.991	5.5068e-09
MAFB	2.3882	1.84455e-15
MAFG-AS1	-4.39638	2.43102e-17
MAFIP	2.26338	0.0300178
MAK	7.84887	5.3943e-16
MALT1	-2.25103	2.72578e-07
MAML2	-2.80957	1.33588e-08
MAN1A1	2.72998	1.60971e-11
MAN1C1	11.2455	1.00744e-07
MAP1LC3B	3.26333	3.95143e-22
MAP1LC3B2	2.60659	6.50378e-06
MAP2K3	3.11255	1.61157e-30
MAP3K14	2.02027	6.9685e-05
MAP3K3	3.03397	1.26217e-16
MAP3K5	-2.41924	2.78682e-08
MAPKBP1	2.24352	4.09877e-09
MAPRE2	4.128	9.52279e-22
MARCH2	2.03234	3.91374e-05
MARCKS	-2.04213	1.23626e-10
MARCKSL1P1	79.1213	0.000950887
MASP2	4.53092	3.6832e-05
MAST4	4.48918	1.86337e-10
MAT2A	2.20498	1.50042e-06
MAU2	-2.22027	3.19775e-10
MBIP	-2.0877	8.02959e-06
MBNL1-AS1	-2.1229	0.0104601
MBOAT1	-2.01478	2.42209e-07
MCIDAS	-2.24521	0.0106554
MCM3AP-AS1	-2.19014	0.00991602
MCPH1	-5.03001	2.79119e-24
MDFI	-2.07116	0.0355734
MDGA1	2.17154	0.00996152
MDM2	-2.79966	8.85856e-14
MED1	-2.40921	3.36087e-08
MED10	-2.11312	1.27727e-10
MED22	-2.32474	9.75016e-16
MED26	2.4892	1.40322e-07
MED30	-2.26988	4.55619e-08
MED6	-2.15078	1.3908e-06
MED7	-2.47909	6.30374e-10
MED8	-2.61034	2.0255e-09
MEIOB	2.07921	0.0162231
MEIS3P1	-2.123	0.00151767
MEIS3P2	-2.23465	0.0155195
MERTK	5.3116	1.45761e-20
METTL1	-2.46776	6.75884e-09
METTL12	3.65062	4.63879e-14
METTL18	-5.07412	3.03742e-08
METTL4	-3.85238	4.57908e-13
METTL6	-2.15262	3.77688e-07
MEX3A	-2.82906	1.08554e-14
MEX3B	4.29182	4.48394e-07
MFAP3L	2.09614	0.00454115
MFSD2A	3.72355	2.28895e-14
MFSD6L	-3.11708	1.90237e-05
MGA	-2.57782	1.62737e-18
MICALL2	3.00549	5.94669e-08
MICU3	-2.57395	0.000286952
MIDN	2.51272	9.0271e-18
MIEF1	-2.46785	5.1488e-13
MIPEPP3	2.84153	7.57294e-06
MIR3648-1	5.80959	1.38092e-15
MIR3648-2	4.63329	2.24278e-09
MIR4453	-2.63524	0.00800224
MIR7-3HG	186.26	2.23682e-08
MKL2	-2.33327	8.02807e-08
MKNK2	2.96615	1.98699e-22
MKRN3	-4.29237	7.19742e-08
MKX	-2.47329	2.25322e-05
MLLT10	-3.64988	5.49124e-11
MLX	-2.44741	9.6348e-09
MMACHC	-3.01823	1.07045e-11
MMD	-2.40391	3.1285e-11
MMP11	2.24609	0.00639348
MMP17	3.80097	1.23155e-05
MMS22L	-3.1143	4.02481e-20
MN1	-2.80583	4.09512e-09
MOB3B	-2.34751	2.23058e-06
MORC4	2.26632	1.13883e-05
MREG	-2.42679	1.96527e-08
MRPL44	-2.40252	5.92619e-09
MRPL50	-2.3924	4.87031e-08
MRVI1	-4.70539	4.3471e-05
MSANTD4	-2.08611	0.000263656
MSI1	-2.09577	9.85439e-05
MSL1	-3.00708	1.12867e-17
MSX1	25.9207	8.04041e-31
MSX2	2.38533	0.0116317
MT1X	4.56914	1.44236e-05
MT2A	3.10646	1.23333e-08
MTBP	-2.3962	4.52767e-07
MTERF4	-2.51949	1.07004e-09
MTFR2	-2.96366	2.19723e-08
MTG2	-2.1875	1.93698e-08
MTHFSD	-2.92021	5.03384e-10
MTPAP	-3.92896	3.52698e-26
MTUS1	-2.4058	2.31239e-12
MTX3	-2.8282	1.13947e-10
MUL1	-2.07629	2.1269e-08
MVB12B	-2.81948	7.01216e-08
MXD1	3.43659	9.67903e-22
MXD3	2.9762	4.66824e-08
MYBL1	3.25421	3.31167e-05
MYEOV	-2.68073	0.00156473
MYLIP	2.52181	1.15921e-14
MYNN	-2.27958	1.65654e-08
MYO1E	2.5403	2.09727e-11
MYRFL	10.46	0.0156239
N4BP2	-2.38491	1.04572e-10
N4BP2L2	-2.99401	4.68194e-10
N6AMT1	-2.66757	9.87377e-09
NAA15	-2.1494	2.9788e-14
NAA25	-2.73636	1.95263e-22
NAAA	2.39877	2.05564e-05
NAB1	-3.47527	6.51415e-28
NAB2	-2.20166	1.78677e-09
NAIF1	-2.76189	2.51094e-08
NAMPTP1	2.14895	3.4238e-05
NANOS1	6.18516	4.37353e-43
NANS	2.26232	7.76197e-13
NAPEPLD	-2.77656	0.00793773
NAT1	2.30103	4.89631e-07
NATD1	3.85316	1.0784e-20
NAV2	-2.1071	1.13042e-07
NBEAP1	4.36669	1.98702e-09
NCBP3	-2.1739	9.93814e-09
NCKAP5L	2.43483	2.91371e-12
NCOA6	-2.95623	1.93835e-16
NDEL1	2.40669	4.69946e-09
NDP	-2.53979	0.0406958
NDRG4	3.26117	6.34945e-14
NDST1	-2.0817	0.000119988
NECTIN1	3.97444	6.0119e-18
NECTIN4	-3.95953	1.18207e-19
NEDD9	2.60314	1.83778e-08
NEFH	21.3637	3.13912e-66
NELFA	-3.57034	5.89763e-27
NEU1	2.30408	1.93655e-08
NFATC2	-2.50137	1.06328e-05
NFIC	-2.33818	0.0228888
NFIL3	2.45876	2.52226e-09
NFKBIE	4.36869	6.31656e-23
NFKBIZ	3.10804	7.60257e-14
NFYC	-2.20493	2.95028e-10
NGF	6.91233	0.000110922
NGFR	29.4746	2.41364e-85
NHLRC1	-3.06124	0.000473789
NHLRC2	-3.37479	3.32806e-23
NIF3L1	-2.06691	4.13827e-07
NIFK-AS1	-2.31016	0.000562031
NKAIN1	2.22819	0.00196658
NKD1	5.62124	9.70039e-12
NKD2	2.12263	5.93052e-05
NKX3-1	33.0909	9.92628e-25
NLRC4	2.319	0.0117527
NLRC5	2.16823	0.00271145
NLRX1	-2.61911	1.54955e-06
NME6	-2.82642	1.15032e-10
NMRK1	2.09198	0.000343688
NNT-AS1	-2.54013	3.94884e-06
NOCT	4.75581	4.29714e-31
NOG	-9.22068	1.28286e-50
NOS1AP	3.16408	2.10296e-05
NOTCH1	3.21146	5.97122e-15
NOVA2	-2.04873	0.000824907
NPFFR1	-2.78181	0.00565945
NPHP3	2.03139	0.0147261
NPL	5.80642	8.61512e-13
NPPC	133.93	7.69246e-14
NPTX1	16.8205	3.29226e-30
NPTX2	35.0832	9.30654e-46
NPTXR	3.74692	2.20037e-23
NR1I3	-2.84981	0.0200496
NR3C1	-2.69487	2.59656e-07
NR4A3	7.96113	8.63204e-15
NRARP	15.5811	3.03712e-73
NRDE2	-2.94622	2.46987e-11
NRG1	-2.21938	0.000180986
NRG2	-2.17966	1.2317e-06
NRIP3	7.20123	1.23163e-50
NRROS	-2.05455	0.00145577
NRXN1	6.39702	4.02556e-05
NSD1	-2.53756	3.81733e-18
NSRP1	-2.28834	9.87377e-09
NSUN4	-2.09514	7.859e-10
NT5DC3	4.42038	2.80218e-37
NTSR2	14.9649	0.00109413
NUAK1	-2.96711	9.76954e-14
NUDT10	6.67538	3.14648e-10
NUDT11	2.42391	1.53007e-07
NUDT12	-2.49805	1.22008e-09
NUDT4	3.74196	5.93157e-32
NUFIP1	-2.06098	1.94518e-06
NUP153	-3.38985	3.11378e-20
NUP35	-2.70856	1.75336e-06
NUP50	-2.12937	3.97298e-12
NUTM2B	2.34283	3.71063e-05
NUTM2D	2.05438	0.000228064
NXF1	5.27932	5.3329e-27
NXPH2	-30.4439	8.69545e-05
NXPH3	5.57754	1.44353e-15
NXT1	-2.83513	9.14851e-16
NYAP2	-4.57255	0.0154089
OAT	3.12777	1.48912e-10
OCEL1	2.56345	7.97066e-10
OGFRL1	2.61962	2.82737e-13
OMP	3.93794	0.0140544
ONECUT2	2.21146	0.0147002
OPN3	8.26315	1.16661e-05
OR2B6	9.12269	0.00422156
OR7E108P	-9.23258	0.00507603
ORC2	-2.15758	3.90096e-08
OSBPL6	10.959	1.58847e-21
OSER1-AS1	3.73042	6.9112e-14
OSGIN1	2.23967	1.26205e-06
OSR1	5.53377	0.000136971
OSR2	2.58747	1.41798e-13
OTUB2	-2.89324	0.00909044
OTUD4	-3.28457	5.01008e-23
OTUD6B	-2.07027	3.2918e-09
OTULIN	-2.263	2.64794e-12
OVGP1	3.78988	0.00226441
OVOL1	2.56819	9.49824e-05
OVOL2	-3.18311	9.99587e-12
OXCT2	2.61506	0.0437057
OXGR1	-2.77108	0.0203633
P2RY1	4.5847	1.4588e-16
P2RY2	-2.82921	9.10737e-06
P2RY6	-2.31646	1.90997e-08
P3H1	2.16961	7.01157e-05
P4HA3	4.18212	7.2173e-05
PADI2	5.78433	6.30888e-21
PAFAH1B1	-2.21007	9.03073e-14
PAFAH1B2	-2.36053	2.92599e-16
PAFAH2	-2.04137	5.04982e-05
PAG1	17.2914	8.94401e-45
PAIP2B	2.27619	3.00223e-07
PAK6	-2.93422	1.07895e-05
PALM2	-3.27536	1.57278e-05
PALM3	-2.1055	0.00817116
PALMD	-4.70595	6.68163e-11
PAN3	-2.1116	1.1007e-06
PANK4	-2.55687	6.93844e-15
PAQR6	3.28653	0.000322942
PAQR8	2.7596	0.00239017
PARP2	-2.21013	1.22846e-05
PARP8	-2.09656	3.69058e-08
PART1	-2.10094	0.000221871
PAX5	4.38503	0.00364094
PAX9	2.33252	5.28855e-06
PCDH10	9.479	1.57794e-48
PCDH17	7.9047	4.05056e-22
PCDH19	3.78505	1.13313e-15
PCDH8	105.211	7.53469e-16
PCDH9	3.47291	2.15871e-16
PCK1	-2.81925	0.0113989
PCK2	2.35668	9.01972e-10
PCLO	2.52189	0.000289847
PCP4L1	18.4163	2.82876e-13
PCSK5	2.19767	2.92593e-08
PDCD2L	-2.34896	2.96766e-05
PDE4B	-4.89742	0.00240614
PDGFC	-2.48642	6.11052e-14
PDIK1L	-2.1325	3.58463e-06
PDLIM2	2.80227	2.07586e-16
PDLIM3	2.10173	0.0217227
PDLIM7	2.4774	3.80315e-13
PDPK1	2.03307	1.69423e-08
PDS5B	-2.06915	1.13592e-06
PDZRN3	9.75311	2.9541e-23
PEG10	3.20621	2.26431e-17
PER1	3.46337	2.76573e-20
PEX11B	-2.29343	1.79858e-06
PEX12	-2.73993	2.50371e-06
PEX14	-2.03316	1.85896e-10
PFKFB3	2.22337	1.58876e-12
PFKFB4	2.2211	7.66383e-09
PGBD5	7.65666	1.4588e-16
PGF	18.4565	2.32531e-63
PHC2	2.07299	4.89627e-14
PHF23	-3.14831	3.62702e-16
PHIP	-2.14684	1.76331e-09
PHLDA1	7.34715	4.38875e-20
PHLDA3	-2.0054	1.2755e-07
PI15	-2.20567	0.0223441
PIGBOS1	-3.68688	3.22566e-07
PIGC	-4.69255	5.32522e-21
PIK3IP1	2.71194	4.53446e-08
PIK3R1	2.59054	2.89925e-15
PIK3R3	2.11434	4.16636e-09
PIM1	2.09383	9.812e-06
PIM2	4.1528	1.01622e-34
PIP5K1B	3.91673	0.00154872
PITHD1	2.41937	8.68067e-11
PITX2	3.07717	7.76745e-05
PIWIL2	4.82864	5.59388e-06
PIWIL4	4.92274	0.0112124
PKD1	3.07288	7.34609e-11
PKIA	3.76182	2.1807e-12
PKIB	5.80836	7.67828e-10
PLAGL1	7.04971	2.00048e-14
PLCD1	2.3604	1.02105e-06
PLCL2	-5.76281	2.37435e-07
PLEKHA2	-3.23867	2.8066e-11
PLEKHA7	-2.16392	1.68061e-10
PLEKHG1	-3.57709	2.5921e-22
PLEKHG3	-2.05127	4.64804e-05
PLEKHG4B	-2.04602	0.000214804
PLEKHO2	8.01166	9.15152e-70
PLGLB1	2.6807	0.0439621
PLIN4	2.41005	0.00415725
PLIN5	4.08365	1.76664e-10
PLK3	3.35699	3.14194e-10
PLK4	-2.13041	6.21511e-10
PLK5	43.4686	9.38513e-07
PLPP1	2.77754	3.08614e-09
PLXNA3	2.32952	1.61968e-06
PMAIP1	3.53959	2.73487e-16
PMS2P2	2.8598	0.00857617
PNMAL1	-2.24992	6.77058e-09
PNP	3.11523	3.13141e-19
PNPLA2	2.45405	4.72755e-11
PNRC1	3.86414	1.56845e-23
POLH	2.8558	3.52427e-14
POLK	-2.51499	3.22032e-06
POLL	-2.66078	5.09334e-12
POLR1B	-2.02272	4.33037e-07
POLR2A	3.32795	1.26401e-14
POLR3D	-2.4717	2.03453e-17
POLR3F	-2.04673	0.000323468
POLR3G	2.27024	7.86815e-06
POU3F1	44.4099	3.60895e-11
PPAN	-4.09569	9.82705e-05
PPARGC1B	-2.88373	2.19367e-09
PPIEL	11.9254	4.86247e-05
PPIL1	-2.00949	3.81924e-07
PPIL4	-2.17575	3.768e-05
PPM1K	2.54167	2.39497e-05
PPP1R10	2.89325	7.2296e-19
PPP1R13B	2.86762	1.30632e-17
PPP1R15A	2.60413	1.08195e-17
PPP1R3C	2.41515	1.824e-07
PPP2R2D	-2.00741	4.02859e-07
PPP4R3A	-2.53784	1.18711e-18
PPRC1	-2.17502	5.05932e-08
PPWD1	-2.23349	8.99795e-06
PRDM10	-2.4433	4.1067e-06
PRDM11	-2.0022	1.81975e-07
PRDM13	-5.33537	5.73212e-05
PRDM15	-4.79048	4.02589e-28
PRELID1P4	6.30446	0.0192444
PRIM1	-2.19906	0.00024723
PRKAA2	-2.18967	1.94041e-07
PRKCG	2.12538	0.038455
PRMT6	-2.82714	1.47101e-10
PRODH	3.12103	0.00016487
PRPF38B	-2.46175	1.00288e-05
PRPF4B	-2.45051	5.59514e-07
PRR12	-3.75891	2.94184e-14
PRR15L	-2.03136	0.00126622
PRR5L	-3.26381	5.5322e-10
PRUNE1	-2.17995	1.01693e-10
PSKH2	-3.30511	0.0166426
PSMG2	-2.07807	4.22775e-08
PTAR1	-2.05239	2.05501e-06
PTCH2	2.46412	0.0359159
PTDSS1	2.07089	1.42382e-12
PTER	2.27288	1.0126e-07
PTGER3	2.25158	0.000433678
PTGER4	4.95802	3.35543e-21
PTHLH	-4.03891	1.83872e-06
PTK2B	2.68232	4.63242e-11
PTP4A1	3.16998	0.0135269
PTPN21	-2.0592	8.88205e-08
PTPN3	-2.36323	5.24334e-14
PTPN9	-2.09179	4.98298e-05
PTPRG-AS1	2.79272	0.00536887
PTPRR	-3.08893	0.00147712
PTRF	2.63933	1.26816e-18
PUM1	-2.14372	1.46202e-07
PUM2	-2.33942	2.40948e-16
PURB	-2.195	3.30471e-12
PWWP2B	-2.69531	2.91208e-16
PYGM	7.76754	1.86882e-06
PYM1	-2.58167	7.41681e-14
PYY2	4.55745	0.000144924
QRSL1	-3.18813	6.67278e-14
QTRT2	-3.66209	8.95979e-28
RAB11FIP1	3.03738	1.90845e-09
RAB11FIP2	-3.46783	5.37564e-30
RAB19	-2.55286	0.00705088
RAB30	2.24513	0.000127234
RAB36	-2.68966	1.87047e-15
RAB3A	-2.54221	0.00103173
RAB3B	2.72235	1.053e-06
RAB3D	-2.59943	9.79183e-10
RAB9B	-2.37954	0.00373498
RAD18	-2.46362	6.34945e-14
RAD51D	-3.02815	2.45391e-05
RAET1G	10.3008	5.77219e-05
RAI1	-2.50091	5.45545e-07
RANBP6	-2.15589	3.86001e-06
RANP4	15.5839	7.28881e-08
RAP2B	2.10868	1.87554e-13
RAP2C	-2.20446	2.59188e-10
RAPGEF3	-2.13693	7.48461e-05
RASD1	7.83208	2.72256e-28
RASIP1	2.325	0.0043258
RASL10A	2.60195	0.0196821
RASL11A	9.53832	3.30683e-32
RASL12	-4.57867	8.29829e-11
RASSF10	2.60553	3.39334e-07
RASSF5	7.42548	1.72783e-16
RASSF9	-5.16669	3.93362e-10
RBBP8NL	-2.06789	0.000599254
RBL1	-2.16581	1.07692e-06
RBM11	2.13907	2.89455e-05
RBM22	-2.70482	4.57022e-19
RBM23	-2.36576	1.45126e-13
RBM26	-2.08186	2.34243e-06
RBM39	-2.2729	9.57065e-05
RBM46	35.3682	0.00153264
RBM4B	-2.1796	1.14098e-06
RBM7	-2.14623	0.000136016
RBMS1P1	-2.49616	0.00652475
RBPJ	-2.08556	1.81327e-09
RBSN	-2.93471	1.09658e-18
RCHY1	-3.41162	1.58999e-14
RCOR2	2.92556	3.5914e-12
RCOR3	-2.09781	6.73774e-11
RDH10	4.66506	3.82376e-32
RDH13	-2.04738	0.0111408
RDH14	-2.05532	6.92973e-05
RELB	-2.06153	1.40915e-06
RELL1	4.43125	2.46506e-26
RELT	3.97348	6.1757e-23
RERG	-2.48152	0.00909545
RET	13.8945	3.82811e-12
RETSAT	2.40033	1.53063e-12
RFPL4A	4.721	0.0196361
RFX1	-2.08316	3.7662e-06
RFX7	-2.1437	2.4784e-06
RFXAP	-4.04492	9.38047e-07
RGAG4	8.59868	3.1415e-21
RGS16	4.58395	1.53381e-06
RGS19	-2.95877	1.30779e-12
RGS2	22.1622	7.40466e-59
RHCE	2.62471	0.00810769
RHEBL1	2.90057	6.92754e-05
RHOB	2.96262	6.589e-21
RHOV	2.19819	4.72063e-11
RHPN1-AS1	-2.35058	0.00110601
RHPN2	2.0724	3.73875e-10
RIBC2	-2.30311	0.0435579
RIMKLA	3.95063	3.6832e-05
RIN2	-3.53956	7.77763e-24
RNA5-8S5	34.6459	8.69851e-05
RNA5-8S5	10.1807	3.17389e-18
RNA5-8S5	5.70656	0.000737592
RNA5-8S5	-2.74609	0.0309113
RNASEH1P1	4.14138	0.00659132
RND1	13.6632	1.62232e-40
RNF103	3.7372	1.15476e-24
RNF122	2.3797	1.238e-08
RNF128	7.23732	6.56058e-09
RNF180	-2.02255	0.000154268
RNF182	-2.84661	1.21776e-05
RNF183	14.7238	3.63634e-05
RNF19B	4.13942	5.64814e-40
RNF214	-3.1452	2.47618e-06
RNF217	-2.9637	8.07479e-07
RNF223	4.3265	8.63592e-19
RNF225	2.38836	0.0460738
RNF34	2.11568	9.86681e-10
RNF44	-2.01531	2.0289e-09
RNPC3	-2.1867	0.00183938
RNU5A-1	11.9572	0.00201718
ROPN1L	2.8059	8.0003e-06
RORB	3.39338	0.00037871
RP1-140K8.5	-3.91504	0.0123323
RP1-152L7.5	3.86091	2.75337e-09
RP1-221C16.8	4.56015	1.16616e-08
RP1-257A7.4	2.84167	0.0227882
RP1-34B20.21	3.06234	0.00594189
RP1-34B20.4	2.97556	0.000608052
RP1-39G22.7	-4.96372	4.05473e-05
RP1-69M21.2	23.8632	0.00260909
RP1-86C11.7	2.65742	9.30901e-05
RP11-105N14.1	-4.40094	0.0251745
RP11-109J4.1	-2.44798	0.00834562
RP11-10C24.3	-3.59164	7.20335e-15
RP11-1182P23.5	17.0464	0.0059324
RP11-129M16.4	3.98063	0.00399276
RP11-1379J22.2	3.80974	0.015042
RP11-1398P2.1	2.67822	0.0301858
RP11-140I16.3	13.6456	6.69385e-05
RP11-158H5.7	-2.83224	0.0146663
RP11-158L12.4	2.33954	0.00319837
RP11-159D12.2	3.13191	0.000216665
RP11-159D12.6	-3.67772	0.000966007
RP11-159D12.8	6.57411	1.02084e-21
RP11-159F24.3	-2.03433	0.0393391
RP11-15E18.1	2.91276	0.00528962
RP11-160E2.6	6.96416	0.0049937
RP11-174G6.5	4.69235	2.50616e-10
RP11-177B4.1	8.724	7.55734e-05
RP11-188C12.3	93.0203	0.000318725
RP11-195F19.9	2.36908	0.0101151
RP11-196G18.22	3.82266	6.88077e-16
RP11-196G18.3	14.9584	8.93032e-07
RP11-203J24.8	4.99912	1.0493e-05
RP11-214O1.2	798.102	3.89277e-10
RP11-21L23.2	-4.0723	2.9788e-14
RP11-231C14.4	2.91091	0.0322966
RP11-244O19.1	3.79075	0.0126231
RP11-259N19.1	-2.47453	0.000456932
RP11-25I15.3	-2.06108	0.0231051
RP11-268J15.5	3.93717	0.000108673
RP11-27G14.4	-2.19755	0.00964825
RP11-27I1.4	-2.48888	0.000190434
RP11-283G6.3	-3.16154	0.000154268
RP11-283G6.4	-3.71377	1.2406e-07
RP11-286N22.8	2.43846	0.0444538
RP11-288C17.1	-2.34517	0.00293913
RP11-325F22.2	3.28833	0.037033
RP11-325P15.2	11.8091	0.00403449
RP11-326I11.4	2.8592	0.0307722
RP11-327P2.5	-2.91267	0.0108694
RP11-328K4.1	-6.79581	0.0125867
RP11-332H14.2	-2.18547	0.0329858
RP11-332M2.1	-2.25578	6.21734e-07
RP11-340I6.6	-2.88607	0.00471323
RP11-342K2.1	-2.508	0.0402038
RP11-344N10.5	3.51285	0.00964547
RP11-350N15.4	5.38214	0.0201875
RP11-357H14.17	-4.13895	0.0353557
RP11-363E7.4	9.87378	5.73742e-28
RP11-364B14.3	-2.56387	0.0073294
RP11-372K14.2	3.28702	0.00696109
RP11-384K6.6	-2.25064	0.000155448
RP11-384O8.1	-2.04221	0.0204828
RP11-38J22.3	2.12938	0.0389309
RP11-390P24.1	3.02515	0.0129353
RP11-395G23.3	2.08403	0.000315601
RP11-399J13.2	6.35392	1.45157e-28
RP11-39C10.1	2.92237	0.00584589
RP11-415J8.3	4.32994	0.00687563
RP11-42O15.3	6.93514	0.000161326
RP11-438B23.2	17.1468	5.33381e-08
RP11-448A19.1	-2.40669	0.00822131
RP11-44N11.2	-3.45319	3.07867e-09
RP11-44N11.3	-6.05468	1.96417e-08
RP11-452L6.5	-2.12288	0.0377437
RP11-467L13.7	-2.44245	0.0175474
RP11-467L19.16	7.23045	0.000904008
RP11-472B18.1	76.1173	0.000687398
RP11-479G22.8	2.82178	0.000266817
RP11-480I12.9	4.32682	1.31641e-05
RP11-48B14.1	11.5077	0.0148435
RP11-48B3.3	9.41568	4.1012e-05
RP11-48B3.4	11.3666	0.00193695
RP11-507E23.1	2.79403	0.00190181
RP11-517I3.2	2.55759	0.0211449
RP11-51F16.9	-3.67421	0.0201494
RP11-521B24.5	-2.57344	0.0437057
RP11-545A16.3	-7.14894	0.00736029
RP11-54A4.2	12.5383	0.00215336
RP11-589P10.5	2.5857	0.0236783
RP11-598P20.3	-4.01056	7.62543e-08
RP11-59C5.3	3.61877	0.00185218
RP11-610P16.1	2.65233	0.00286659
RP11-61L19.2	2.5231	0.0119282
RP11-61N20.3	2.38604	2.01963e-07
RP11-627G18.1	11.2396	0.0138665
RP11-649A18.12	-2.32001	0.00469409
RP11-64C12.3	3.65637	0.0282316
RP11-67L2.2	2.88492	6.84633e-10
RP11-68I18.10	5.037	0.000884606
RP11-694I15.7	2.31164	0.0212092
RP11-69E11.8	2.6384	0.0371837
RP11-705C15.3	-6.14201	3.58521e-05
RP11-706P11.2	3.53368	0.0173089
RP11-70C1.1	259.15	7.71657e-07
RP11-710C12.1	-2.00486	0.0235888
RP11-731D1.4	2.64786	0.0232288
RP11-761I4.4	43.1367	0.00488272
RP11-766F14.2	-2.7643	8.67168e-06
RP11-7K24.3	2.49728	0.000108172
RP11-800A3.4	-2.60032	9.04257e-11
RP11-805L22.3	9.95207	5.21321e-14
RP11-806O11.1	2.30348	0.00528962
RP11-817I4.1	-3.09821	0.00130813
RP11-81A22.5	13.733	0.00688715
RP11-81M19.3	-3.86078	2.53998e-06
RP11-843B15.4	-19.1566	0.00304155
RP11-88I21.1	5.74536	0.0281566
RP11-89F3.2	37.8056	1.11898e-16
RP11-89K21.1	-4.9557	0.000371098
RP11-91P24.6	6.45998	0.0115691
RP11-930P14.2	-2.61624	0.0227882
RP11-93H12.4	-17.1678	0.00446224
RP11-94I2.4	10.159	0.000308393
RP11-96K19.4	2.1012	0.0477074
RP11-973H7.1	11.4521	0.00931707
RP11-98D18.3	2.51356	0.014942
RP11-98I9.4	-2.67317	0.00751406
RP11-996F15.2	2.24304	0.0303862
RP11-999E24.3	2.69279	0.0424121
RP11-9E17.1	-5.96876	8.48824e-45
RP13-991F5.2	7.35314	0.00646693
RP3-325F22.5	-3.17409	0.00116459
RP3-522D1.2	11.9862	0.00690116
RP4-564F22.5	5.1055	0.000363069
RP4-568C11.4	-2.0204	8.16579e-05
RP4-616B8.5	2.5347	0.0151878
RP4-680D5.2	2.73751	0.0158384
RP4-756H11.3	2.08117	0.036808
RP4-765C7.2	2.12504	0.0431359
RP4-800G7.2	2.12141	0.0417447
RP5-1120P11.1	4.01635	0.000428895
RP5-1142A6.2	6.08661	0.0173703
RP5-1148A21.3	3.79859	0.00611836
RP5-943J3.2	-2.97112	0.000132292
RP5-994D16.11	4.0645	0.00657763
RP6-201G10.2	5.47844	1.38955e-06
RP6-74O6.2	4.90384	0.012679
RPL19P11	-3.0503	0.0370078
RPL3L	11.3695	1.69508e-09
RPP25	2.14512	1.69055e-06
RPRD1B	-2.36397	2.38318e-11
RPRM	2.33408	0.0174764
RPUSD4	-2.2953	1.51225e-09
RRBP1	2.03806	4.55018e-09
RREB1	-3.59359	2.05712e-12
RRS1	-3.23126	2.31071e-25
RSG1	-2.29394	0.00334294
RSPO1	2.55795	0.00451423
RSPO2	8.23111	0.000321639
RTN4IP1	-2.19657	7.37907e-05
RTN4R	3.39597	4.19699e-27
RUNX2	-2.24772	0.0151434
RUSC2	-2.27193	6.34784e-05
S100PBP	-2.03186	3.4238e-05
S1PR2	-2.54398	4.68096e-06
S1PR3	3.71825	4.45032e-25
SALL2	-4.32951	2.53415e-16
SALRNA1	7.46503	0.00558601
SAMD10	-2.59279	6.34784e-05
SAMD9L	-2.05453	0.0179457
SAP30	3.25041	3.19096e-09
SAP30BP	-2.14659	7.6518e-08
SART3	-2.54248	5.96455e-20
SASS6	-4.33785	1.00696e-14
SAT1	2.11324	1.7494e-05
SATB2-AS1	-7.87366	0.0162424
SBNO2	-2.71605	3.51081e-19
SCAF8	-2.91328	4.1793e-12
SCN2B	-2.19129	0.034377
SCNN1G	4.33272	0.00594372
SCRT1	31.5403	8.69903e-20
SDC4	2.43631	4.30213e-14
SDCBP	2.99864	6.4308e-13
SDHAF2	-2.08539	6.81616e-05
SDR42E1	-2.38093	0.000121726
SEC23IP	-2.04681	2.2646e-09
SELPLG	7.5313	7.5072e-06
SEMA3G	30.8413	0.00104807
SEMA4C	-3.92594	1.47305e-23
SEMA6C	4.27149	8.75345e-21
SEMA6D	-3.05829	2.92337e-05
SEMA7A	3.86596	6.08546e-15
SENP1	-2.9938	4.34607e-15
SENP6	-2.12283	2.54142e-11
SENP7	-2.01717	0.00027173
SEPHS2	2.1941	4.64862e-14
SEPT4	9.60071	5.74151e-05
SERHL	3.89633	0.0195159
SERINC5	2.20307	1.63851e-08
SERPINB9	6.60344	4.28983e-09
SERPINC1	40.1904	1.34216e-05
SERPINE1	4.81445	7.53947e-05
SERPINE2	4.07359	7.5042e-13
SERPINE3	18.8389	0.000376417
SERPINI1	16.5006	1.5563e-26
SERTAD1	11.3755	3.37807e-96
SERTAD2	2.24746	1.61505e-10
SERTM1	3.99064	0.000414165
SESN1	2.11594	1.77194e-05
SESN2	4.81304	5.18147e-29
SESN3	3.25392	2.28307e-21
SETD1A	-2.36744	1.74251e-06
SETDB1	-3.75118	3.4278e-15
SFRP2	4.12583	0.00918692
SGK1	4.88726	2.72056e-17
SGK223	3.14554	3.30244e-13
SGPP2	-2.17432	0.000350779
SH2D3C	34.0518	3.95802e-29
SH3BP5-AS1	2.47436	0.0161758
SH3D21	2.73871	1.31267e-06
SH3GL2	22.0457	9.83431e-14
SH3TC1	-3.33785	8.265e-06
SHISA2	217.737	1.93392e-09
SHPRH	-2.53986	2.75637e-06
SIAH1	-2.44493	0.000108603
SIAH3	-2.32028	0.0029227
SIDT2	2.64847	9.19036e-08
SIM1	-2.10061	3.51211e-08
SIRT1	2.96055	4.63896e-18
SIX2	4.22452	8.08138e-09
SKI	3.13536	7.17567e-15
SLBP	2.27805	5.38573e-14
SLC10A3	2.0848	1.10783e-11
SLC16A10	2.74634	0.000611092
SLC16A14	-2.20055	0.000302409
SLC16A3	2.21882	1.61776e-06
SLC16A6	-2.90928	0.000190414
SLC17A7	2.54982	0.000287091
SLC1A5	2.08623	1.5718e-08
SLC25A12	-2.90833	2.83415e-15
SLC25A19	2.77934	5.63005e-16
SLC25A25	2.41326	2.57342e-15
SLC25A30	4.09987	9.72714e-22
SLC25A33	2.1865	6.82758e-12
SLC25A34	2.52187	0.00491218
SLC25A4	2.603	3.78352e-11
SLC26A6	2.65783	4.66824e-08
SLC2A13	3.80583	2.50677e-11
SLC2A8	2.92383	1.62645e-21
SLC30A1	2.07382	1.40905e-05
SLC30A2	2.5699	0.00212134
SLC30A3	17.3066	1.44877e-20
SLC30A4	2.08701	7.6783e-05
SLC35B4	-2.46583	1.0477e-13
SLC35E4	2.73817	1.04077e-10
SLC35F1	11.6513	1.7982e-06
SLC35F3	3.77357	0.000321588
SLC35F6	-2.26422	1.9085e-10
SLC38A3	6.12967	2.6595e-11
SLC41A1	2.07135	1.3746e-07
SLC43A1	2.12778	0.0205839
SLC45A4	2.64208	2.99647e-12
SLC4A1AP	-2.67056	2.63169e-12
SLC6A17	4.27029	0.0035787
SLC6A8	3.05923	8.67436e-26
SLC8B1	2.8953	3.48369e-17
SLC9A1	4.71344	1.21978e-34
SLC9A3R1	4.78356	1.19208e-60
SLC9A4	-2.93912	0.00130194
SLCO2A1	6.64255	2.42955e-22
SLFN5	2.77958	1.23538e-16
SLIT2	2.10654	2.39497e-05
SLITRK1	-4.73994	0.0148728
SLITRK5	-5.90476	8.77407e-25
SMARCAD1	-4.43742	1.70196e-35
SMC3	-2.25599	3.72798e-10
SMCR8	-2.49402	2.70191e-12
SMG8	-2.12744	1.77468e-08
SMG9	-2.5265	2.70959e-11
SMIM14	2.03135	2.58418e-07
SMIM15	-2.06411	1.99428e-10
SMOX	4.07713	5.04256e-28
SMPD3	12.6964	2.40985e-12
SMTN	4.1736	9.35618e-26
SMTNL2	2.26438	0.000361158
SMYD5	-2.04598	3.82846e-08
SNAI1	5.03683	4.09646e-21
SNHG12	2.87979	0.000267904
SNHG9	2.26533	0.00112114
SNORA33	2.82099	0.0206273
SNORD3B-1	13.5364	1.39289e-05
SNORD3B-2	9.83922	0.000113798
SNORD3C	12.9842	0.00476185
SNPH	2.27769	2.79404e-05
SNRNP35	-2.55231	3.45677e-05
SNW1	-2.09559	1.16195e-07
SNX22	2.06417	0.00536224
SNX25	2.10679	1.8765e-05
SOCS1	10.6304	4.21921e-47
SORBS1	6.02066	3.52306e-15
SOSTDC1	-2.32767	2.30083e-08
SOWAHD	6.95373	3.41019e-11
SOX11	2.45601	5.59423e-19
SOX12	-2.0267	4.10053e-08
SOX13	4.74958	3.29982e-41
SOX8	138.249	2.09504e-07
SOX9	2.35304	7.50389e-11
SP1	-2.95563	7.7199e-23
SP2	-2.07073	7.15679e-06
SP6	31.8541	1.01828e-63
SPAG9	2.08161	1.63648e-07
SPG20	-2.53433	1.88473e-12
SPIN1	-2.24867	1.06981e-11
SPIN2B	-2.58447	0.00021376
SPIRE1	2.10221	2.78815e-05
SPNS2	3.8328	6.88042e-07
SPOPL	-3.11303	8.15946e-19
SPRED3	-2.45629	2.30853e-05
SPRY1	-3.73816	2.31248e-16
SPSB1	3.01903	5.77096e-17
SPTAN1	2.68687	2.49921e-17
SPTBN4	2.46956	0.0170158
SPTBN5	2.63096	0.024548
SPTSSA	2.1198	1.16549e-07
SQSTM1	2.09846	1.31834e-12
SREK1	-2.2008	0.000806249
SREK1IP1	-3.60294	6.4999e-21
SRGAP1	-2.1094	0.000465814
SRGAP2B	2.65524	1.82355e-06
SRSF12	-2.02758	0.00580605
SRSF4	-2.44789	1.12711e-10
SRSF9P1	7.37211	0.00420159
SSTR2	2.98213	6.83855e-05
ST6GALNAC5	-2.0882	1.15894e-05
STAMBPL1	-2.69915	0.00155695
STARD5	6.96551	1.37393e-14
STARD8	3.56084	0.000123373
STK17A	2.97602	5.37255e-15
STK32C	2.46599	8.47456e-08
STOM	2.74154	3.65214e-13
STOX1	2.89167	2.63023e-11
STRIP2	13.5858	2.8873e-12
STRN3	-2.25948	3.14648e-10
STX12	2.47391	2.18644e-12
STX18	-2.37088	2.18266e-08
STX19	-2.11314	0.015903
STXBP1	2.5336	3.76078e-08
SUFU	2.28157	4.22852e-10
SUV39H1	-3.32334	1.05486e-09
SYBU	2.09952	0.00179652
SYDE1	-3.77442	7.06841e-05
SYN1	6.03341	0.00189275
SYN2	5.22377	2.37529e-07
SYNM	9.29464	8.23326e-19
SYP	3.36772	0.00158684
TAB1	-2.12415	7.34264e-08
TACC1	2.43171	2.40653e-11
TACO1	-3.9452	1.47305e-23
TADA1	-2.11082	0.000123196
TAOK1	-2.04543	5.04517e-08
TARSL2	3.92624	6.58692e-14
TBC1D10B	-2.02598	8.72063e-08
TBC1D10C	5.08159	0.000482361
TBC1D22B	-2.06276	5.50711e-08
TBC1D2B	-2.13021	0.000171334
TBK1	-2.68477	3.61532e-08
TBX2	4.00974	3.26052e-12
TBX21	112.858	1.24691e-08
TCAF2	4.03949	0.00169719
TCEANC2	-2.49346	7.5432e-11
TCERG1	-2.63917	2.97158e-16
TCF15	2.65716	1.47915e-05
TCHP	-2.23531	1.55912e-09
TDGF1P7	3.45002	0.015617
TDRD6	10.619	0.000818179
TEF	-2.09442	8.12769e-09
TEFM	-2.43254	2.43183e-06
TESK2	6.74692	9.09432e-49
TET2	-2.52948	7.57041e-10
TEX14	19.7088	1.1596e-19
TFAP4	-5.09095	1.7742e-36
TFCP2L1	4.37071	5.7326e-12
TFEB	-2.07653	0.00932985
TG	10.0347	0.0023165
TGFB2	-2.06763	2.51305e-05
TGFBI	5.25146	1.21505e-08
TGFBR2	-2.83004	1.02304e-14
TGFBRAP1	-2.42937	6.72636e-09
TGIF2	-3.71419	2.98495e-20
THAP1	-2.11145	0.0110203
THAP6	-2.98846	1.28931e-06
THBS1	2.02687	1.39132e-05
THEGL	4.26693	0.00936638
THUMPD1	-2.26382	9.35878e-08
THUMPD2	-2.18562	0.00018304
THY1	75.7572	0.000810317
TIAM1	2.58243	2.2168e-12
TICAM1	-2.95556	1.42762e-08
TIGAR	4.01718	8.95244e-12
TIGD3	4.21786	3.48751e-12
TIMM21	-2.63435	1.43275e-09
TIMM23B	-4.4728	1.67041e-08
TIPARP	6.33768	2.47926e-70
TIPIN	-2.31117	7.87565e-08
TLE4	7.09095	5.60112e-47
TLK1	-2.40678	2.4162e-16
TLL1	-2.48776	0.00427541
TLL2	5.77139	2.59808e-11
TLR3	-2.03778	0.00739461
TLR6	-2.96157	0.000808882
TMCC2	-2.47561	6.30391e-09
TMCC3	-2.45536	2.75482e-05
TMEFF2	3.23934	0.00131735
TMEM100	-7.98016	1.22776e-85
[truncated: 335 more rows]

## Sheet: i-BET151 (4h)
Gene Symbol	FoldChange	padj
AAMDC	2.23872	4.60233e-21
ABCA5	2.05952	0.000576471
ABCB1	7.5226	0.00506273
ABCD2	88.8504	0.000820912
ABCG1	2.47583	0.000142996
ABHD17B	2.1793	2.3026e-19
ABHD3	4.05241	2.28379e-22
ABHD6	3.70527	1.29727e-11
ABTB2	3.3836	2.63981e-58
AC002310.14	-2.82492	4.1747e-05
AC005082.12	-5.76951	6.22279e-16
AC006273.5	-2.57483	0.0113957
AC007191.4	-3.30412	0.0122164
AC007743.1	-2.38334	0.00133377
AC009404.2	2.31102	0.0231241
AC012123.1	-3.26903	2.87793e-06
AC017074.2	2.05976	0.000731461
AC025335.1	3.6239	1.00928e-09
AC104534.2	2.69852	0.018002
ACADSB	2.0868	9.00048e-13
ACBD7	2.29292	1.20742e-09
ACER2	4.59658	9.42208e-21
ACSL1	2.16459	5.76013e-18
ACTBL2	-3.08213	1.1389e-05
ACTL10	2.29375	8.22834e-05
ACVR1C	3.90975	0.000260225
ACVR2B	-2.99751	1.19537e-15
ADAMTS1	-2.15064	6.01448e-28
ADAMTS5	-3.10008	2.68834e-15
ADAMTSL4	10.3578	1.71082e-06
ADARB1	2.93981	8.3487e-27
ADCK5	2.12654	1.96513e-11
ADGRF1	-3.19005	6.73922e-16
ADGRF2	-7.32105	1.54549e-07
ADGRF4	-5.98375	1.89084e-10
ADM2	-2.2205	0.0020805
ADORA1	-2.04243	1.19537e-15
ADRA1B	-3.12357	1.28512e-11
ADRB2	4.80456	0.00090812
AGFG2	2.22923	8.57467e-11
AGTR1	10.2805	0.000110006
AHR	2.06041	8.78532e-11
AKAP6	-3.4406	2.64348e-27
AL035610.2	-3.0466	0.00312629
ALDH4A1	2.13226	0.000285076
ALKBH4	-3.71424	2.18234e-10
ALKBH8	-2.16663	7.79796e-05
AMIGO2	-3.7406	6.73832e-48
AMZ1	-2.16513	0.0111117
ANGPTL4	5.46519	4.34778e-06
ANKRD1	-3.42741	2.97238e-17
ANKRD13A	2.37855	3.91624e-29
ANKRD22	-2.49142	8.26432e-05
AP000692.10	64.4682	9.10551e-17
AP001505.10	-2.03248	0.000106685
AP001626.1	-4.07788	7.67722e-14
AP3B2	4.48321	1.70056e-11
APLF	2.03195	0.00554081
APLN	3.52091	6.82599e-05
APOL6	-3.23688	3.88589e-12
APOLD1	2.3797	2.77654e-05
AQP3	2.13348	0.000500763
ARC	7.43859	1.02684e-09
ARG2	2.33538	7.90404e-06
ARHGAP24	-2.75648	6.15876e-11
ARHGEF37	-2.25338	1.8057e-12
ARID2	-2.21228	2.79202e-14
ARID5A	2.73136	7.5536e-18
ARL10	-2.36892	0.00323474
ARL11	-2.09013	0.031387
ARRDC4	2.51238	3.25833e-11
ARSJ	-2.17668	0.000296325
ARTN	-2.87503	0.000348213
ASB1	-3.10104	5.57712e-34
ASB16	3.72959	1.59173e-05
ASB8	-2.27291	2.23551e-15
ATCAY	3.24955	0.0135821
ATF3	2.4119	7.25323e-17
ATF7IP2	2.89386	1.57322e-12
ATP1A3	8.44254	0.00293116
ATP1B1	3.53133	5.00134e-76
ATP1B2	25.8306	1.14202e-38
AVPI1	2.56284	1.11648e-09
AVPR1B	6.58897	4.02625e-10
AZIN2	6.35789	4.77189e-09
B3GALNT1	-2.33921	9.1347e-21
B3GALT2	-9.53042	0.000265191
B3GNT2	2.58053	5.32556e-32
B3GNT4	2.43636	0.0053067
B3GNT5	-2.58437	2.32438e-09
B3GNT7	-2.33605	0.022311
BAG3	2.46692	1.51137e-43
BAIAP3	4.94706	1.21422e-16
BAMBI	5.81243	8.98703e-31
BASP1	3.09855	1.83052e-24
BCL2L11	2.11835	3.16209e-24
BCORL1	2.11399	1.28725e-18
BEND3	-2.44114	6.83583e-13
BEX5	2.08234	0.00159613
BHLHE40	-2.22889	6.57201e-20
BHLHE41	-3.62355	6.97389e-85
BICDL1	2.33524	3.82968e-06
BIK	2.07191	0.00548928
BLACAT1	-3.64899	5.95013e-16
BMP3	-3.00655	0.000664789
BMP6	2.92286	0.000453369
BMP8A	3.15445	0.00448371
BMPER	-4.41371	1.19406e-06
BMPR1B	-2.11361	1.67955e-10
BNIP1	-2.63717	5.09038e-05
BOC	-2.60569	6.76445e-45
BOLA1	11.9974	5.18727e-11
BRICD5	2.38616	0.000400395
BRINP1	2.03269	2.76714e-05
BSN	2.05575	0.011163
BTG1	2.43762	3.32059e-40
C10orf88	-2.19571	6.41047e-09
C12orf4	-2.07273	1.62181e-10
C15orf52	-2.51811	5.80445e-11
C15orf59	2.36244	0.0132178
C15orf62	-2.29379	0.00438155
C19orf44	-3.06722	0.000129539
C1orf106	-2.69204	9.79422e-20
C1orf116	-2.4033	3.25117e-10
C1orf131	-2.09289	3.79692e-06
C1orf226	3.82726	1.51572e-14
C1QL1	4.10925	3.98768e-07
C2CD4A	23.0202	1.02926e-07
C2orf66	29.4012	0.00053777
C3orf58	2.87157	5.70884e-50
C3orf70	4.32395	0.00580827
C4orf32	4.12694	3.95529e-33
C8orf4	-5.25534	0.00517831
CA2	-4.07989	3.85726e-205
CA8	2.36801	5.37627e-18
CACNA1B	3.94775	0.00665991
CACNA1G	2.65308	0.0154568
CACNA2D2	2.85817	2.00676e-06
CALHM2	-2.18023	4.24519e-05
CALM1	2.22412	2.91708e-67
CAMSAP3	2.53526	2.00363e-35
CAPN5	2.1901	1.49541e-06
CARD10	-2.05801	4.43056e-09
CARD6	-3.91213	1.18741e-08
CASD1	-2.17862	1.70546e-09
CASKIN2	-2.66173	1.01274e-33
CASP3	2.66864	1.42677e-60
CBLN1	13.7615	0.000292659
CBR3-AS1	4.88565	8.25817e-05
CBX4	2.86244	3.37482e-45
CCDC102A	-2.29647	4.88156e-10
CCDC112	2.03905	2.1141e-09
CCDC126	2.2468	8.80669e-09
CCDC144NL	3.02274	0.00114367
CCDC150	2.22211	0.000607271
CCDC17	5.88431	0.00171778
CCDC26	-7.23456	0.00229091
CCDC6	-2.07289	1.87136e-51
CCDC78	2.31987	0.0116527
CCDC96	2.12372	0.0019458
CCM2L	8.03516	5.43609e-25
CCNE2	2.21519	8.0755e-08
CCNYL1	2.38605	4.45235e-19
CCR4	10.1209	0.00715117
CCSAP	2.08783	1.21233e-19
CD200	-2.81133	4.44879e-16
CD27-AS1	4.23875	0.00162919
CDK5R2	24.3196	7.40466e-10
CDKL5	2.34565	4.25096e-06
CDKN1A	9.81038	1.23117e-109
CDKN2B	2.05285	1.73535e-23
CDKN2D	2.10274	1.26624e-13
CEACAM19	2.14643	0.00383767
CEBPA	3.17039	1.35403e-09
CECR6	4.32835	0.0114604
CEMIP	-2.15714	1.88134e-05
CEP85L	2.78453	7.7225e-05
CFAP97	-2.1772	2.3026e-19
CFLAR	-2.6394	8.04285e-17
CH17-264L24.1	2.6745	0.0130898
CHCHD4	-2.26905	2.36677e-11
CHCHD7	3.65871	6.6274e-62
CHGA	2.73706	1.39387e-05
CHIC1	-2.6282	2.14785e-08
CHRM4	6.30338	0.00213221
CHST1	4.3022	0.00661746
CHST2	2.1979	2.16857e-29
CHST3	-2.68677	4.13093e-14
CHST4	-3.80368	0.00106289
CHST7	2.31514	0.00245629
CHST8	13.4814	0.00574634
CITED4	2.43902	8.50214e-15
CLCF1	-2.82774	2.52261e-08
CLDN1	-2.06999	5.15943e-36
CLIC5	-2.71909	1.67274e-71
CLOCK	-2.12477	3.53988e-18
CMTM3	-3.93772	9.2843e-55
CNNM4	2.79803	2.72973e-44
CNTFR	4.45117	1.4591e-06
COQ10A	2.45802	2.59213e-12
CPEB4	2.13394	1.9996e-22
CPNE8	-2.65232	9.32891e-10
CRB2	-2.20663	0.00185925
CREB3L1	4.51247	1.93722e-05
CRISPLD2	2.65633	8.20642e-24
CRYGS	6.8362	0.00174848
CSF1	-2.21356	0.00730319
CSRNP2	2.91824	1.42163e-68
CSRNP3	-2.32525	6.32013e-11
CSRP2	2.04574	3.46817e-13
CTB-113P19.5	5.14066	0.0091933
CTC-246B18.8	-3.41959	0.0018327
CTC-425O23.5	2.20003	0.00456074
CTD-2314G24.2	3.43932	0.000656171
CTD-2366F13.1	-2.57269	0.000964845
CTD-2528L19.3	9.80056	0.00534833
CTD-2538C1.2	4.42095	1.99716e-11
CTD-3014M21.1	3.97314	3.58891e-05
CTDSP1	-2.0745	5.36521e-29
CTH	2.29758	1.59728e-08
CTTNBP2	-2.95895	6.82701e-23
CXCL1	-5.03335	3.42911e-26
CXCL8	-5.00904	1.82377e-08
CXCR4	4.54599	2.62757e-05
CYP1A1	-3.01696	0.00338539
CYP1B1	-3.89034	5.86891e-18
CYP24A1	-4.12082	0.0127681
CYR61	2.1013	6.41438e-35
DACT2	-4.29032	1.65761e-18
DACT3	3.17714	3.11704e-05
DAGLA	-2.49569	2.08357e-09
DAPP1	-2.72591	3.08566e-13
DCLRE1A	-2.81938	1.06555e-17
DCTN4	-2.16239	1.75656e-25
DCXR	2.65147	1.49533e-58
DDIT4L	2.98192	5.5883e-07
DEGS2	2.43046	0.00419842
DENND1B	-2.27863	3.89208e-10
DENND2C	2.12357	0.00106976
DENND2D	-2.13219	1.23031e-07
DEPDC7	2.37596	9.25168e-05
DFFB	-2.08336	2.36169e-06
DGAT1	2.28326	4.11515e-17
DGKG	6.63348	0.00118543
DHDH	2.59213	0.00188907
DHRS2	4.33463	4.74034e-38
DHRS3	-2.26163	1.57771e-05
DIRAS2	-2.18069	3.30999e-23
DISP3	21.1643	1.82469e-30
DKK2	-2.59381	4.55968e-05
DLC1	4.03959	2.49152e-05
DLG3	-2.23962	1.44766e-25
DLL4	21.3733	6.7827e-21
DLX2	2.18533	2.63031e-10
DNAJC14	-2.46262	5.41077e-14
DNAJC22	-2.16505	0.0172371
DNAJC6	2.83104	1.528e-35
DNASE1L2	2.55272	3.20618e-08
DNMT3B	2.75482	2.25314e-35
DOK4	2.94617	1.79544e-34
DOK7	-4.12967	9.79647e-19
DOPEY2	2.61067	2.22677e-32
DPF3	17.9747	5.2118e-09
DPYSL4	3.88745	0.000709333
DRAXIN	2.77188	0.000318795
DRP2	2.21021	0.0176192
DSC2	-2.08348	1.56186e-43
DTX3L	-2.19494	3.84657e-48
DTX4	-2.78893	7.9839e-48
DUSP3	-2.22936	1.84116e-30
DYRK3	3.4988	1.82407e-20
E2F2	-2.04374	1.39059e-08
E2F5	-2.18807	3.88588e-08
EDN1	-2.74488	8.04235e-05
EDN2	-3.45139	6.6846e-05
EEPD1	2.66462	6.92498e-14
EFCAB8	6.87965	0.0045441
EFNA3	2.89221	0.000141702
EFNA4	2.93764	2.8358e-29
EFNB1	2.31219	1.35578e-34
EFR3B	5.61913	3.50729e-44
EHD1	2.12275	6.60421e-32
EHF	-3.44733	5.75973e-41
EIF4A3	2.18284	8.2177e-53
EIF5A2	2.19012	5.71855e-16
ELFN1	5.44269	0.00709342
ELK3	-2.34277	2.3071e-05
ELL2	2.82584	6.46328e-35
ELOVL3	4.70318	1.5301e-05
ELOVL4	3.6464	1.857e-36
ELOVL7	2.11577	2.35802e-11
ENPP1	3.31945	1.02384e-10
ENPP2	4.10735	0.000214902
EPAS1	2.97574	2.89069e-20
EPB41L4A-AS2	-2.16754	0.00207176
EPHA7	3.3063	2.82197e-12
EPHB3	2.82381	3.26154e-56
EPHX1	2.3222	2.58035e-30
EPHX4	-2.20515	1.49763e-08
EPN3	-2.82841	1.79086e-33
EPPK1	4.48153	5.21136e-69
ERN1	2.96145	5.82579e-27
ERO1B	3.53714	8.41447e-11
ERRFI1	2.42922	1.01419e-43
ESYT3	2.1386	0.00197663
ETV5	3.54785	5.56853e-38
EVA1A	-2.15066	7.77516e-09
FA2H	7.88266	1.67266e-19
FAAP24	-2.29849	4.12633e-08
FAM107B	2.09276	2.77522e-23
FAM110B	2.57566	1.39166e-06
FAM117A	2.77204	6.00353e-54
FAM126A	3.06031	3.19393e-28
FAM155B	4.18672	0.000715546
FAM169A	-3.55268	2.82582e-08
FAM174B	-2.64565	1.96298e-16
FAM181A	-9.11214	0.000507619
FAM198B	-2.56024	0.000926756
FAM19A4	5.30686	8.34302e-07
FAM212B	5.19173	9.95207e-06
FAM222A	5.96505	3.59964e-167
FAM222A-AS1	23.6703	5.70856e-10
FAM43A	3.60273	2.85493e-39
FAM46C	7.60047	3.55843e-14
FAM50B	-3.46068	8.96529e-10
FAM53C	2.71156	1.44435e-67
FAM86FP	3.34456	0.00444578
FAS	-2.16905	0.00591283
FASTKD1	-2.05625	8.13051e-10
FAT2	-2.15507	3.4532e-23
FBXL7	2.49439	0.0141241
FBXO33	2.73875	6.65704e-43
FER1L4	2.9105	0.00814245
FGD6	2.3137	4.59976e-06
FGFBP1	-2.34322	2.34035e-11
FGFR1	2.41386	1.51855e-40
FGFR3	3.9761	0.000116242
FIGN	-2.44126	8.97155e-15
FILIP1	-2.44686	0.000134872
FJX1	-2.2311	1.05009e-38
FKBP5	2.34569	1.6099e-31
FMN1	-2.19414	0.00171895
FOS	2.42224	9.22293e-13
FOSB	2.13656	0.0035228
FOXD1	2.43385	1.81557e-23
FOXD2-AS1	3.77458	4.31466e-05
FRAT1	2.24046	4.01204e-12
FRMD4B	-3.1501	2.28962e-19
FRMD6	3.12064	4.17927e-15
FSCN1	2.72373	1.29212e-62
FST	-4.95611	5.24545e-97
FZD5	2.59765	6.21173e-17
FZD9	7.42967	4.69414e-43
G2E3	-2.81159	1.01466e-09
GAB2	-2.95276	3.65146e-55
GABRD	9.08788	0.000795347
GABRE	3.9418	0.000154316
GABRQ	4.65002	1.46915e-31
GAD1	2.96973	0.0175262
GADD45B	3.63487	6.29529e-36
GALNT18	2.33915	1.08258e-05
GAREM1	3.11343	5.16576e-13
GATA6	2.15019	0.00168142
GATM	2.20634	6.44414e-05
GCH1	6.71166	5.34641e-112
GCNT3	-4.72132	1.37062e-16
GDF6	4.96228	8.94416e-06
GEMIN8P4	2.31373	0.00729505
GFPT2	35.1036	1.17688e-32
GGN	5.12417	6.4547e-15
GIN1	-3.15263	4.89171e-06
GJA3	3.49064	0.00461115
GJB3	-2.20418	4.02269e-08
GLCCI1	3.63112	7.90665e-26
GLIS3	-2.47378	4.87685e-19
GLTSCR1L	-2.12113	3.32052e-07
GMEB1	-2.70155	4.57556e-12
GNRH1	3.38829	0.0169398
GPD1	2.1228	0.00832715
GPR27	-2.16027	1.17894e-08
GPR63	2.1064	0.00199586
GPR87	-6.07073	5.28222e-20
GPRC5A	-2.15586	2.01877e-34
GPRIN2	-3.05234	2.59377e-07
GRASP	16.3582	6.61272e-15
GRHL3	-2.1967	2.18756e-06
GRK5	6.48418	1.94289e-09
GRM1	-2.50629	0.00086986
GRM2	14.4696	2.39882e-25
GSDMB	2.73343	0.00569163
GTF2B	2.75834	2.99651e-44
GTF2IRD1	-2.05897	5.89606e-12
GUCA1B	4.15189	0.00279567
GUCY1A3	-3.29006	2.88791e-18
GYG1	2.21322	3.49895e-29
GZF1	2.12616	2.69109e-13
H1FX	2.03617	5.53986e-33
HAP1	4.50601	3.56589e-08
HAS3	9.1823	8.14964e-23
HBEGF	3.84018	5.1919e-30
HCAR1	-3.29882	0.0182108
HCG11	-2.81911	0.000418938
HCLS1	2.54678	0.0278321
HDAC7	-2.25902	7.4343e-60
HDAC9	-2.70096	5.62624e-32
HECW2	-2.04818	8.74411e-05
HEG1	-2.23119	3.34956e-37
HELZ2	3.32704	1.00356e-80
HERC5	2.0534	1.14094e-07
HES2	2.80922	6.66116e-16
HES6	6.04874	2.08221e-66
HEXIM1	2.39006	4.98839e-57
HFE	5.03973	1.75141e-18
HHIPL1	-2.25711	0.0156891
HIST1H1D	7.28521	0.00220748
HIST1H1T	5.34454	0.00831656
HIST1H2AE	2.21665	7.43486e-08
HIST1H2AG	3.61952	1.33833e-31
HIST1H2AI	2.81943	2.20367e-05
HIST1H2BD	2.96227	2.00363e-35
HIST1H2BE	4.80474	9.12624e-33
HIST1H2BF	3.29736	4.48697e-10
HIST1H2BG	3.21983	5.25742e-39
HIST1H2BH	2.25177	0.00167854
HIST1H2BN	2.27451	0.000198069
HIST1H3B	3.64451	0.000181752
HIST1H3H	2.98101	2.34836e-16
HIST1H3J	2.59828	0.022472
HIST1H4D	17.6682	1.03635e-05
HIST1H4E	8.65537	1.17195e-28
HIST2H2BD	6.05001	2.1861e-38
HIST2H2BE	2.16578	5.70104e-38
HIST2H2BF	4.12538	1.01664e-18
HIST3H2A	4.2001	3.73487e-61
HIST3H2BB	4.41135	1.90755e-07
HIST4H4	3.29755	1.79837e-05
HLA-E	2.05505	2.91426e-28
HMCN2	2.27951	3.36439e-06
HMOX1	3.73784	9.31107e-09
HOXA10	-2.64055	0.0154514
HOXA3	-2.4854	1.05711e-15
HOXA4	-2.25148	0.0101359
HOXB13	-2.0543	0.000777897
HOXB4	-2.06428	0.00139545
HOXC4	-4.0216	0.000554128
HOXC6	-2.33779	0.00279785
HPCAL1	2.4388	1.14588e-23
HPCAL4	3.85178	1.05952e-06
HPX	8.67914	2.75433e-05
HRH1	-2.74954	3.76897e-15
HS3ST3B1	195.733	2.48221e-05
HSF2BP	-2.32079	0.0047686
HSPA2	2.72291	1.3937e-32
HTR7P1	2.86722	2.45289e-07
HUNK	-2.46681	1.26088e-25
HYKK	2.03908	0.00480936
ICAM5	2.03672	0.00316326
IER5	2.88258	1.61989e-64
IFFO2	5.84623	1.36592e-33
IFIT2	-3.67366	8.45748e-05
IFIT3	-3.57446	4.26154e-08
IFNE	3.13566	0.0166282
IFNLR1	-3.5352	0.00121259
IGFBPL1	2.33353	0.00630411
IKZF2	-4.7229	2.44764e-31
IL10RA	3.89824	0.0194306
IL12A	-2.08572	0.0151811
IL1R1	-4.87711	4.99204e-100
IL20RA	-2.77891	2.75987e-08
IL7R	-6.15264	0.00054037
ILF3-AS1	-2.81223	4.09388e-08
INA	2.8682	3.07254e-54
ING1	2.1922	5.40225e-20
INHBB	-4.5551	1.01872e-65
INTU	-2.05103	1.32559e-06
IRAK1BP1	-2.273	3.51552e-06
IRF7	3.53998	3.45052e-26
IRX5	2.84495	0.0124753
ISM2	4.28418	0.000979486
ITPKB	-3.41811	6.60429e-21
ITPR1	3.46726	1.40087e-17
IVNS1ABP	-2.08092	3.81298e-22
JADE2	-3.1861	1.02701e-13
JAZF1	-2.61386	1.66236e-05
JPH2	-2.11611	0.00955444
JUND	2.57636	1.37287e-70
KANK4	-2.84356	0.00020063
KB-1460A1.5	3.46254	0.00210821
KBTBD7	-2.53504	3.03936e-06
KBTBD8	3.00024	1.25963e-11
KCNC1	3.89729	0.00265286
KCNC3	3.84312	5.24994e-17
KCNG1	2.42425	1.8057e-12
KCNJ14	2.21666	0.0123217
KCNJ15	-2.87667	0.00228667
KCNJ16	-2.5598	0.0141578
KCNJ2	11.2262	2.21071e-09
KCNS1	-2.22592	0.00136978
KDR	3.75732	6.16859e-06
KHDRBS3	3.2259	2.73323e-23
KIAA0513	3.09752	1.37661e-14
KIAA1161	2.44617	3.62357e-34
KIAA1324	3.56095	0.00242423
KIAA1683	4.65947	2.28674e-09
KIAA2022	3.40398	0.00218513
KIF21B	2.11705	0.000846643
KITLG	5.38626	6.90708e-26
KLF2	4.3807	6.32013e-11
KLF4	2.12537	7.17399e-14
KLF9	2.37586	9.05627e-07
KLHDC8A	-2.05589	1.60582e-08
KLHL14	-6.0291	4.39835e-148
KLHL15	2.91433	2.16228e-19
KLHL23	-2.10458	1.64375e-11
KLHL3	-2.25849	0.00336063
KLHL9	-2.26789	6.85925e-27
KRT16	-2.96669	4.41512e-05
KRT80	-2.10938	1.49891e-37
KRTCAP3	2.65665	0.00756575
L3MBTL3	-2.43276	0.000246363
LA16c-429E7.1	5.29886	0.00382898
LAG3	11.0501	1.51815e-05
LAMA2	-2.13476	0.0152734
LAMP3	2.05585	8.6179e-05
LDOC1L	-2.21695	4.00643e-20
LFNG	3.12884	9.66261e-80
LGMN	2.0648	5.77648e-27
LGSN	4.02169	8.88506e-06
LHX2	2.3761	0.00245752
LIF	-17.9005	9.28477e-09
LIMA1	2.20657	4.49995e-21
LIN28B	-4.78784	7.46643e-08
LINC00152	-2.85755	2.21622e-07
LINC00265	-2.32664	0.000952196
LINC00284	-4.6848	0.000320139
LINC00346	-2.62364	1.58648e-06
LINC00511	2.54751	0.000553233
LINC00623	-2.14255	1.211e-05
LINC00630	-2.33985	0.000250045
LINC00652	-3.94578	0.0148546
LINC00672	8.59538	0.000267376
LINC01127	-2.33889	5.30843e-13
LINC01128	2.32444	2.90157e-15
LINC01508	-2.31467	0.000136931
LINC01560	-4.85888	0.00331982
LMCD1	-3.087	3.40402e-49
LMO2	4.759	3.20526e-16
LMO3	-4.65398	6.7996e-57
LMX1A	-2.27272	0.0158961
LOC440461	9.97577	0.0116371
LRAT	5.42125	2.23069e-32
LRFN1	-2.39527	8.31981e-34
LRIG3	-2.03609	1.22182e-14
LRRC10B	5.17092	1.66837e-10
LRRK1	-2.21868	4.19325e-08
LRRTM1	-4.00476	2.82582e-08
LSMEM1	7.42075	9.89933e-08
LTB4R	2.39945	1.88505e-05
LURAP1L	-2.30739	6.73197e-13
LYSMD1	-2.25808	0.000159445
LYSMD2	-2.10581	2.99504e-05
LZTS1	2.64579	4.7788e-06
LZTS2	-2.24484	4.12639e-38
MAB21L3	-6.762	0.000852725
MACC1	-2.30641	9.84999e-40
MAFA	78.6144	3.0403e-06
MAFG-AS1	-2.46769	7.77516e-09
MAK	4.50108	1.09517e-05
MALT1	-2.14951	1.01669e-08
MAMDC2	-2.04185	1.47338e-06
MAMDC4	3.17378	0.000568206
MAML2	-2.46242	3.13778e-06
MAN1C1	10.4678	1.16771e-06
MAP1LC3B	2.36826	8.37384e-26
MAP2K3	2.44557	2.82653e-55
MAP3K14	2.03555	1.83217e-10
MAP3K3	2.79112	9.70031e-44
MAPRE2	3.36981	7.48953e-23
MASP2	2.79039	0.0101836
MAST4	2.54341	1.32404e-05
MCPH1	-2.16548	1.06805e-08
MEIS3P2	-2.68634	4.97645e-05
MEOX1	-2.11403	4.36472e-32
MERTK	3.00577	7.46004e-09
METTL18	-2.37383	7.05776e-05
METTL4	-2.19824	7.95865e-09
MEX3A	-2.45608	7.4343e-60
MEX3B	2.93358	0.000321953
MFSD2A	2.58377	5.18407e-08
MFSD6L	-3.4069	0.00048982
MICALL2	2.3615	7.14025e-11
MIPEPP3	2.43058	0.00102405
MIR3648-1	2.98643	8.88506e-06
MIR3648-2	2.30839	0.0058268
MIR7-3HG	56.1468	0.000132802
MKNK2	2.12351	6.50603e-45
MKX	-2.80318	3.93019e-06
MLLT10	-2.50967	4.14174e-10
MMACHC	-2.42083	5.91692e-08
MMP17	3.10463	0.00013892
MMS22L	-2.47563	1.62689e-14
MN1	-2.93388	7.45333e-22
MOB3B	-2.28261	5.57473e-15
MPPED2	-2.44928	0.00900102
MRM1	-2.34385	0.00516807
MRVI1	-10.4731	2.31705e-05
MSL1	-2.42154	5.44679e-24
MSX1	8.48974	2.64817e-09
MT1X	2.21314	0.0195428
MT2A	2.57454	5.21261e-31
MTHFSD	-2.20809	3.19384e-05
MTPAP	-2.08055	1.13361e-12
MTRF1	-2.34441	0.00432393
MXD1	2.68649	2.07083e-20
MXD3	2.71841	2.70346e-17
MYBL1	3.55713	1.03902e-12
MYCN	-2.39138	0.0228376
MYEOV	-2.31815	0.00191998
MYH7B	2.13695	0.0350932
MYO15B	2.08664	0.0153221
N4BP2	-2.14522	1.00609e-12
N4BP2L2	-2.76835	1.22485e-13
NAB1	-2.44164	6.95387e-48
NANOS1	4.05957	1.47621e-79
NATD1	2.49313	5.12913e-27
NAV2	-2.23721	8.62417e-14
NBEAP1	2.72385	0.000121233
NCOA6	-2.17393	6.97978e-23
NDEL1	2.04661	2.17782e-13
NDP	-5.3585	0.00434379
NDST1	-2.04969	8.4265e-37
NECTIN1	2.70392	1.03794e-34
NECTIN4	-3.76603	2.12725e-28
NEFH	8.86442	1.89816e-30
NFE2	-2.20685	0.0294143
NFIC	-2.56582	1.7692e-36
NFIL3	2.24456	3.92706e-12
NFKBIE	3.3922	6.41774e-24
NFKBIZ	2.12565	1.77655e-10
NGF	6.44639	0.000915787
NGFR	14.4657	8.76159e-68
NHLRC2	-2.27019	8.70671e-19
NKD1	4.88611	1.01062e-12
NKX3-1	13.9729	9.13186e-09
NLRX1	-2.25852	1.30128e-06
NNT-AS1	-2.08615	0.000152132
NOCT	2.88205	7.9059e-20
NOG	-6.29574	1.85523e-75
NOS1AP	2.37172	0.00159912
NOTCH1	2.54069	4.8247e-59
NPIPA1	2.04256	0.0404478
NPPC	46.1143	5.04326e-06
NPR3	-2.27547	3.53798e-32
NPTX1	9.39044	4.48105e-18
NPTX2	14.7012	1.10407e-30
NPTXR	2.6038	7.05475e-46
NR4A2	-2.14379	3.47262e-07
NR4A3	3.60932	0.000150555
NRARP	6.91482	2.48082e-146
NRDE2	-2.58496	8.38459e-11
NRG1	-3.03495	3.64803e-17
NRIP3	4.53786	8.15814e-35
NRP1	-2.61717	0.00881448
NT5DC3	3.7012	2.2152e-33
NUAK1	-2.30472	5.27666e-11
NUDT10	4.18974	2.55057e-07
NUDT11	2.12955	2.15787e-05
NUDT4	2.58505	5.85829e-40
NUP153	-2.08034	9.28432e-23
NUP50-AS1	2.16056	0.00243805
NXF1	3.77745	4.49047e-101
NXPH2	-3.99735	0.00952585
NXPH3	4.86025	1.93852e-10
OAT	2.24151	8.28468e-48
OPN3	3.41411	0.0106813
OR2B6	12.5858	0.000106727
OSBPL6	9.20531	6.83695e-22
OSER1-AS1	2.55826	1.39748e-27
OTUD4	-2.27798	2.34353e-18
OVGP1	2.35308	0.0276
OVOL2	-2.83209	2.69109e-13
OXGR1	-2.89667	0.0156496
P2RY1	2.77326	1.08566e-09
P2RY2	-2.97097	5.98318e-32
PABPC4L	-3.21686	8.16361e-09
PADI2	3.38304	1.12702e-08
PAG1	11.9245	2.05854e-55
PAIP2B	2.08072	2.31477e-12
PALM3	-2.11664	0.00764325
PALMD	-6.57809	8.04631e-14
PAQR6	2.78812	0.000263073
PARP8	-2.19548	4.06696e-11
PCDH10	3.91622	8.85828e-16
PCDH17	3.1461	3.89418e-08
PCDH19	2.10149	9.72519e-15
PCDH8	16.9333	0.000133247
PCK1	-7.95284	2.34881e-06
PCLO	2.40347	0.00014913
PCP4L1	9.23557	3.46171e-07
PDE4B	-9.95859	0.000372982
PDE6D	2.33781	1.9555e-06
PDGFC	-2.14842	2.20313e-22
PDXDC2P	3.28408	0.0220184
PDZRN3	5.5586	3.42886e-17
PEG10	2.12739	2.69983e-36
PER1	2.60229	1.43719e-15
PGBD5	5.93502	1.02407e-10
PGF	8.50688	2.67532e-35
PHF23	-2.06665	1.08855e-17
PHLDA1	3.38192	1.21019e-07
PHLDA3	-2.05308	8.0958e-14
PI15	-2.88117	0.00111303
PIGC	-3.11612	9.96993e-24
PIK3IP1	2.10967	2.33305e-05
PIM2	2.59083	1.14272e-21
PKD1	2.73622	1.39386e-29
PKIA	2.39105	1.12851e-11
PKIB	2.08331	0.0218149
PKMP3	15.09	0.00199856
PLAGL1	4.59489	1.3029e-13
PLCG2	2.28336	0.000698665
PLCL2	-3.56341	0.000190963
PLEKHA2	-2.76796	7.18894e-24
PLEKHG1	-3.31738	2.65634e-50
PLEKHG4B	-2.05499	9.66064e-07
PLEKHO2	4.78016	4.34658e-42
PLIN5	2.47961	0.000585522
PLPP1	2.22885	4.51105e-06
PNRC1	2.51555	6.29991e-24
POLH	2.5565	1.80294e-17
POLK	-2.32893	8.74989e-05
POLR2A	2.20598	3.37809e-64
POMK	-2.49361	6.78509e-07
POU3F1	23.2227	1.84421e-05
PPIEL	6.63632	0.00131007
PPP1R13B	2.41017	5.04825e-29
PRDM10	-2.59828	8.28504e-09
PRDM15	-2.86246	4.24754e-28
PRKCG	2.30278	0.0047974
PRR15L	-2.5127	2.27463e-05
PRR5L	-2.86583	5.69334e-12
PTGER4	2.55446	2.10645e-09
PTHLH	-3.54215	0.000118748
PTK2B	2.26159	3.20134e-24
PTPRR	-3.79784	0.00456697
PWWP2B	-2.14359	5.99125e-19
PYGM	3.84289	0.000801377
QRFP	2.04531	0.00908372
QRSL1	-2.21335	7.43001e-12
QTRT2	-2.05443	1.12542e-14
RAB11FIP1	2.08617	1.63281e-26
RAB11FIP2	-2.11998	9.14101e-23
RAB36	-2.26708	5.12366e-12
RAB3B	2.38055	9.85339e-06
RAB3D	-2.0479	1.38753e-12
RAI1	-2.11684	2.45077e-22
RANP4	5.00869	0.00729091
RAPGEF3	-2.34803	4.44533e-15
RASD1	2.83298	5.99758e-05
RASL10A	2.2439	0.0256548
RASL11A	4.14539	2.43073e-11
RASL12	-4.74512	1.25573e-06
RASSF5	4.01748	8.61769e-07
RASSF9	-4.04432	1.36551e-07
RBBP8NL	-2.68057	1.28804e-06
RCHY1	-2.13013	1.39867e-11
RCOR2	2.07915	5.32618e-05
RDH10	2.99869	2.05174e-45
RELL1	3.48715	1.78633e-46
RELT	2.79383	1.49249e-24
RERG	-5.65971	1.60636e-07
RET	10.3832	3.63358e-10
RFXAP	-3.27671	0.000119732
RGAG4	5.37565	1.1765e-20
RGCC	-2.24589	4.15879e-18
RGS2	11.0599	2.67545e-41
RHOB	2.3275	4.89229e-42
RIMKLA	2.69077	0.00294917
RIN2	-3.20433	9.29315e-49
RNA5-8S5	6.3769	1.84131e-09
RNA5-8S5	-5.8654	0.000995564
RND1	6.58794	2.08493e-20
RNF103	2.49167	8.61851e-16
RNF152	-2.14384	3.35005e-13
RNF180	-2.0785	0.000151414
RNF182	-2.39876	0.000677855
RNF19B	2.98446	6.87208e-41
RNF214	-3.45282	5.0047e-08
RNF223	2.14651	7.80467e-05
ROPN1L	2.22789	0.0024768
RORB	2.30876	0.0143261
RP1-152L7.5	2.09253	0.00754893
RP1-221C16.8	3.15234	0.000205974
RP1-257A7.4	4.46846	0.00172599
RP1-34B20.4	2.98101	1.48169e-07
RP1-39G22.7	-2.31519	0.00453338
RP1-86C11.7	2.4843	4.52315e-05
RP11-109J4.1	-5.08781	0.000797075
RP11-10J21.4	2.07138	0.0382727
RP11-140I16.3	11.6069	0.000430621
RP11-159D12.2	3.32022	1.89667e-05
RP11-159D12.8	3.97997	3.38894e-16
RP11-159F24.3	-2.48101	0.0177152
RP11-160E2.6	4.2459	0.0149706
RP11-174G6.5	4.75492	3.45441e-10
RP11-177B4.1	3.8672	0.00817543
RP11-185E8.2	-2.4284	0.00459629
RP11-195F19.9	2.20198	0.00930368
RP11-196G18.22	2.99766	6.76657e-31
RP11-196G18.3	11.7138	2.68415e-52
RP11-203J24.8	3.72043	0.000411972
RP11-214O1.2	265.644	3.46541e-06
RP11-21L23.2	-2.62873	8.96013e-08
RP11-244O19.1	7.03688	0.00017079
RP11-245D16.4	2.10438	0.0255425
RP11-268J15.5	3.27208	4.45402e-05
RP11-283G6.3	-2.90156	1.30384e-06
RP11-283G6.4	-2.95744	3.40417e-06
RP11-314B1.2	-3.42171	0.0153221
RP11-325P15.2	14.2857	0.000501084
RP11-327P2.5	-2.21785	0.0247117
RP11-344N10.5	4.27727	0.00246457
RP11-350N15.4	6.41565	0.00813446
RP11-363E7.4	6.58508	6.38741e-36
RP11-399J13.2	3.51772	4.09212e-23
RP11-400K9.4	-3.46675	0.00952551
RP11-42O15.3	6.21595	0.000789454
RP11-438B23.2	11.8126	3.91534e-05
RP11-44N11.2	-3.03086	9.00744e-08
RP11-44N11.3	-7.97665	2.9429e-10
RP11-467L13.7	-2.65548	0.0143881
RP11-468E2.5	3.98168	0.0122889
RP11-480I12.9	3.37659	0.000154268
RP11-48B3.3	11.6411	1.10582e-06
RP11-48B3.4	14.9694	6.84134e-11
RP11-66B24.4	-2.2642	0.0203355
RP11-67L2.2	2.62882	2.43621e-12
RP11-68I18.10	2.19037	0.0307492
RP11-694I15.7	3.75396	0.000756227
RP11-70C1.1	74.4434	0.00133097
RP11-766F14.2	-2.8515	4.39267e-06
RP11-7K24.3	2.31539	4.18089e-05
RP11-800A3.4	-2.37169	7.8361e-18
RP11-805L22.3	6.70124	1.02595e-06
RP11-817I4.1	-2.46751	0.00687755
RP11-81M19.3	-3.52524	0.000144388
RP11-89F3.2	6.32855	0.00129419
RP11-89K21.1	-3.9782	0.00409919
RP11-94I2.4	10.9343	5.27716e-05
RP11-9E17.1	-3.84325	2.07399e-36
RP4-564F22.5	3.36925	0.00175468
RP4-568C11.4	-2.45105	2.88195e-10
RP4-669K10.8	2.45257	0.0124933
RP4-738P15.1	-2.4746	0.0116249
RP4-800G7.2	14.2771	0.00257215
RP5-1085F17.3	3.53572	6.84446e-08
RP5-821D11.7	2.0459	0.000554801
RP6-201G10.2	4.8299	4.10267e-06
RP6-74O6.2	8.05608	0.00127931
RPL3L	7.02442	2.12671e-06
RREB1	-2.79064	1.72704e-35
RTN4R	2.84507	1.1574e-33
RUNDC3B	2.69906	0.0223199
RUNX2	-3.52227	0.000807002
RUSC2	-2.03657	1.01692e-07
S1PR3	2.30775	1.6909e-25
SALL2	-2.79757	1.68681e-12
SAMD10	-2.79994	1.70056e-11
SAMD9L	-2.58889	0.00335942
SAP30	3.29489	6.72322e-19
SASS6	-2.55427	1.73506e-10
SCN2B	-2.52252	0.0134262
SCRT1	15.4121	1.14441e-07
SDCBP	2.17059	1.73793e-40
SEMA3A	-2.08581	7.48114e-12
SEMA4C	-2.95659	4.25574e-43
SEMA6C	3.35454	8.14964e-23
SEMA6D	-2.05264	0.00393786
SEMA7A	2.32878	1.35798e-07
SENP1	-2.20554	2.02768e-12
SERPINB9	5.76358	7.37507e-07
SERPINC1	25.1642	0.000177121
SERPINE2	2.56865	5.47127e-09
SERPINI1	7.61888	3.25684e-20
SERTAD1	6.17914	0
SESN2	3.31253	4.38406e-35
SESN3	2.65609	3.91638e-34
SETDB1	-2.89858	2.03635e-23
SGK1	2.16116	1.72941e-06
SH2D3C	21.033	7.0671e-19
SH3BP5-AS1	3.232	0.0018584
SH3D21	2.22091	0.000272082
SH3GL2	18.5032	8.15327e-12
SH3TC1	-3.40444	7.6502e-05
SHISA2	60.581	8.09912e-05
SHPRH	-2.54322	1.82239e-06
SIAH3	-2.37781	0.00113518
SIRT1	2.17521	7.45096e-32
SIRT4	2.04427	0.0259413
SIX2	2.61876	2.54988e-05
SKI	2.57584	5.71822e-76
SLC11A2	-2.28045	2.91406e-16
SLC16A14	-2.45062	7.88488e-06
SLC17A7	2.25624	0.00374781
SLC25A12	-2.13707	1.03021e-11
SLC25A19	2.05201	3.00642e-13
SLC25A30	3.05678	2.23302e-33
SLC25A34	3.14342	0.000467473
SLC26A6	2.14441	5.86399e-10
SLC28A3	-2.23754	0.00104618
SLC2A12	-2.57468	6.74358e-20
SLC2A13	3.89234	2.7753e-21
SLC2A8	2.41809	7.24337e-25
SLC30A3	11.3586	2.74654e-13
SLC30A4	2.06627	2.58974e-06
SLC35F1	10.3343	9.61009e-05
SLC35F3	2.16458	0.0236394
SLC38A3	5.08479	2.04654e-10
SLC45A4	2.33224	1.05937e-38
SLC8B1	2.38552	1.90307e-16
SLC9A1	3.04887	1.81649e-50
SLC9A3R1	3.33173	9.00207e-128
SLC9A4	-2.42668	0.0108565
SLCO2A1	4.35047	3.04479e-18
SLITRK5	-4.21975	4.60233e-21
SMAGP	-2.11173	0.000125658
SMARCAD1	-2.44866	6.88137e-28
SMOX	2.7786	1.1561e-22
SMPD3	7.50253	1.63183e-08
SMTN	3.28132	6.93644e-28
SNAI1	2.63395	3.29898e-08
SNHG12	2.25205	0.00037919
SNHG20	-2.40178	0.00379514
SNORD3B-1	9.36523	0.000605446
SOCS1	4.27385	1.03178e-13
SORBS1	4.09842	6.55586e-25
SOSTDC1	-2.83983	9.28477e-09
SOWAHD	4.70799	1.64637e-05
SOX13	2.88854	2.74151e-39
SOX5	-2.0487	4.3237e-08
SOX8	102.343	2.18417e-06
SP6	12.5496	4.8111e-31
SPDEF	-2.08814	0.0120048
SPG20	-2.06698	6.96318e-13
SPIRE1	2.15901	7.21286e-12
SPNS2	2.8373	0.000142312
SPOPL	-2.25976	4.79623e-17
SPRED3	-2.10497	6.95615e-05
SPRY1	-3.85841	6.58858e-20
SPTAN1	2.09343	1.90106e-61
SPTBN5	2.39922	0.0103224
SREK1IP1	-2.39329	1.52836e-15
SRGAP2B	2.40771	2.50565e-07
SSTR2	2.69634	0.000877313
ST6GALNAC5	-2.41644	1.19491e-19
STAMBPL1	-2.34169	0.00109407
STARD5	4.37375	8.0482e-06
STK17A	2.45102	4.14717e-43
STK32C	2.37543	1.32363e-15
STOM	2.0803	1.93763e-16
STOX1	2.68911	2.82618e-14
STRIP2	6.73072	1.99348e-05
STX12	2.17011	9.48764e-18
STX19	-4.04769	3.49806e-05
STXBP1	2.50515	1.26685e-20
SUFU	2.11346	3.99914e-25
SUV39H1	-2.82687	2.37599e-07
SYDE1	-4.05735	6.73495e-09
SYN1	7.4836	0.00129419
SYN2	5.18184	5.91765e-07
SYNM	5.98174	3.7685e-32
SYP	3.13984	0.0042554
SYT16	-2.13216	0.00599538
TACC1	2.08831	3.56206e-27
TACO1	-2.4264	2.54744e-20
TACR1	-2.2651	1.09344e-10
TARSL2	3.11644	4.39311e-13
TBL1XR1	-2.02895	4.499e-38
TBX19	2.58558	0.00348112
TBX2	2.18703	0.00068706
TBX21	35.31	0.000124253
TCAF2	2.3312	0.0310164
TCEANC2	-2.11363	1.344e-08
TDRD5	-2.08716	0.00322966
TESK2	5.68935	2.21218e-48
TET1	-2.36756	1.31404e-08
TEX14	9.69185	1.52699e-15
TFAP4	-3.53238	6.8041e-28
TFCP2L1	3.14461	2.03838e-14
TG	13.0565	0.00109099
TGFB2	-2.67647	3.27332e-22
TGFBI	2.73572	0.000312844
TGFBR2	-2.32762	5.03785e-31
TGIF2	-3.28907	3.90115e-30
TIGAR	3.21323	1.08172e-10
TIGD3	3.80152	2.83914e-08
TIMM23B	-2.92558	0.00105144
TIPARP	3.93639	1.93808e-95
TLE4	3.72878	2.35844e-22
TLL2	3.22929	2.04387e-06
TLR3	-2.40125	0.000169742
TLR6	-3.99856	0.000169148
TM9SF1	-2.03099	0.00115788
TMEM100	-6.83957	1.00607e-210
TMEM139	-2.1724	4.87147e-05
TMEM150A	2.35861	1.33259e-12
TMEM151A	3.89827	0.000187311
TMEM154	-2.42325	0.00306169
TMEM158	6.51631	2.47582e-16
TMEM168	-2.06248	1.31622e-07
TMEM17	-2.10063	0.00333774
TMEM178A	-2.96571	4.78429e-20
TMEM191B	2.54315	3.44911e-06
TMEM191C	2.29789	0.00316305
TMEM246	-2.67304	4.18429e-07
TMEM39A	-2.1698	9.429e-22
TMEM47	2.62714	3.34415e-17
TMEM52	3.08605	1.265e-09
TMEM74	3.45028	6.96835e-05
TMEM81	2.18333	0.000350185
TMEM86A	2.32759	1.13404e-06
TNFAIP8	2.44	3.77901e-07
TNFRSF10A	-2.89376	3.36704e-15
TNFRSF10D	2.22146	2.25688e-24
TNFRSF11A	7.14852	1.3286e-12
TNFRSF1A	-2.19546	9.07756e-26
TNFRSF1B	2.92234	3.12024e-07
TNFSF9	3.33768	4.24384e-23
TNS3	-2.58863	6.71032e-32
TNS4	-3.76154	0.00613492
TOMM40L	-3.11266	2.87296e-12
TPH1	5.832	0.000650397
TPRN	2.50235	1.81754e-42
TPST1	2.1259	1.12851e-11
TPST2	2.93675	5.11112e-26
TRIB2	-2.88987	1.55321e-36
TRIB3	-2.14864	7.70388e-12
TRIL	-2.92004	7.17657e-10
TRIM16	-2.21323	7.76769e-13
TRIM24	2.49017	2.26884e-35
TRIM32	-2.10128	6.25923e-14
TRIM36	9.75459	8.75022e-59
TRIM9	5.1812	0.000537824
TRMT61B	-2.27255	1.43638e-07
TRNP1	2.35695	3.44492e-10
TSKU	-2.8615	6.77485e-53
TSPAN5	2.61755	1.17666e-05
TSPYL2	2.23011	2.04739e-12
TST	2.82492	7.65084e-33
TTC30B	-2.51162	4.34861e-10
TTL	2.03383	9.07922e-13
TUBB2A	4.05862	1.07986e-63
TUFT1	3.08322	3.74689e-76
TXNIP	2.35664	5.61376e-16
UBA6-AS1	-2.29331	0.00015371
UBAP1L	3.44151	0.00234175
UBE2D1	2.41212	1.67204e-30
UBE2FP1	-2.0456	0.0339755
UBL4A	-2.09564	5.59477e-25
UCA1	-2.34672	0.0125333
UGT2B7	-2.06611	2.99513e-08
ULBP1	4.97746	8.28985e-09
ULBP2	2.56642	3.54239e-05
ULBP3	2.11599	3.04233e-11
UNC119	2.10474	9.79257e-20
UNC5B	4.00701	1.78427e-42
USP31	-2.20234	5.36631e-07
USP51	-15.8315	0.00331392
UXS1	2.07282	3.08763e-27
VAMP1	3.58904	7.23292e-08
VAV3	-2.27624	3.32833e-34
VDR	2.81636	1.23497e-47
VIPR1	3.54529	1.31201e-05
VSTM4	2.04552	0.0359795
VWA5B2	5.75691	7.98201e-09
VWA9	-2.06933	7.80391e-24
WDR47	4.96422	9.49225e-81
WDR76	-2.08998	1.80429e-08
WDR97	3.07741	0.00954974
WNT4	3.35445	3.02493e-10
WNT5A	-4.44648	1.88799e-59
WNT5A-AS1	-3.43121	0.0012897
WNT9A	3.73838	1.22916e-25
XKR7	2.12323	5.94987e-06
XRN1	-2.03918	4.00488e-17
YPEL1	2.06672	4.66287e-07
ZBED2	-3.56414	2.20849e-66
ZBTB26	-2.54329	4.30896e-10
ZBTB38	-2.35946	1.05989e-19
ZBTB4	-2.43119	9.18101e-24
ZBTB47	-2.48245	2.02355e-09
ZBTB7B	-2.51443	3.61972e-40
ZC2HC1C	-2.04532	0.000219787
ZC3H4	-2.1798	1.79252e-19
ZC3HAV1L	-2.06468	6.48023e-05
ZCCHC12	3.83645	8.30964e-05
ZCCHC14	2.18362	2.8238e-27
ZCCHC24	8.37318	2.29713e-60
ZDHHC11B	2.5536	0.00242802
ZFHX4	-2.03675	3.14218e-08
ZFP36L1	-2.13558	3.53106e-28
ZFP37	-5.92278	3.97239e-06
ZFP64	-2.4847	2.05064e-29
ZFP69B	-3.60958	0.000707592
ZFP92	-4.41907	1.05715e-15
ZHX2	-3.17017	1.07304e-65
ZIC1	-2.21496	6.42891e-09
ZKSCAN8	-2.15466	8.49756e-12
ZMYND8	-3.54399	2.33595e-24
ZNF10	3.03774	1.80429e-08
ZNF112	-5.67657	7.34483e-07
ZNF133	-2.25933	4.43056e-09
ZNF16	-2.12586	4.03039e-05
ZNF239	-3.19392	2.08226e-07
ZNF248	-2.49148	3.80411e-10
ZNF296	2.24422	0.00350637
ZNF30	2.07899	7.30565e-06
ZNF331	-2.20341	1.9066e-38
ZNF343	-3.14562	2.15204e-09
ZNF345	-2.10062	0.00252819
ZNF37A	-2.08032	1.50134e-08
ZNF391	-2.08435	0.00385158
ZNF484	-3.71564	1.35798e-07
ZNF488	6.62355	1.84417e-12
ZNF493	2.07961	0.00226588
ZNF503-AS2	-2.61369	1.2373e-13
ZNF507	-3.74423	8.2177e-53
ZNF556	2.716	3.33302e-05
ZNF559	-2.56632	6.90709e-10
ZNF562	-2.8043	7.86254e-41
ZNF576	-2.26058	0.00318362
ZNF583	-2.2447	0.0156891
ZNF586	-2.26143	1.5131e-05
ZNF608	-2.2019	6.58385e-14
ZNF615	-2.49569	0.00506007
ZNF624	-2.74398	9.33373e-05
ZNF689	-3.44581	4.33082e-10
ZNF697	2.25137	2.24975e-08
ZNF710	-2.72878	1.533e-13
ZNF750	-4.2709	1.78097e-20
ZNF764	-2.19022	0.000372982
ZNF772	-2.32162	3.40528e-06
ZNF780B	-2.04801	5.43721e-24
ZNF792	-3.502	1.98278e-05
ZNF799	3.25215	0.000194308
ZNF804A	7.26397	1.33702e-05
ZNF827	-3.44074	1.87269e-18
ZNF878	6.43183	0.00128587
ZSCAN20	-2.33595	2.70643e-05

## Sheet: Unique i-BET858 (4h) 
Gene Symbol	Fold_change	padj
AACS	2.14075	1.44086e-12
AAR2	-2.06132	9.49219e-10
AASS	2.00347	0.00378228
ABCA5	2.08936	0.00597664
ABCA7	2.06292	2.75304e-07
ABCB9	2.33708	8.18511e-11
ABCC2	3.55157	0.00431887
ABHD13	-2.20414	5.73589e-07
ABT1	-2.46156	2.50937e-11
AC000089.3	2.09808	0.0245976
AC004840.8	36.9572	0.00486156
AC004987.9	2.13205	0.0015819
AC006128.2	12.2913	0.00143277
AC006160.5	17.2935	0.00477754
AC006273.5	-3.44883	0.0102539
AC007193.6	-3.65868	0.0233136
AC009014.3	13.1665	0.00156465
AC016747.3	-3.09902	3.46788e-05
AC017081.2	4.42885	0.0227882
AC090505.6	-2.99391	0.0394724
AC096669.3	2.79724	0.00188169
AC099850.1	2.04702	0.0104601
AC144450.1	-2.32991	0.013414
ACAD8	2.1767	4.90382e-05
ACP7	-2.12392	0.0377828
ACPT	4.46423	0.013663
ACSBG1	4.06657	0.0121216
ACTN2	7.30491	0.00577405
ADAMTS7	2.02428	0.000501198
ADAT2	-3.85352	1.93489e-05
ADAT3	2.45175	9.02118e-05
ADM	2.77612	3.49016e-09
ADNP	-2.36619	3.27121e-17
ADO	-2.40134	2.3545e-11
ADORA1	-2.05127	7.12969e-09
ADORA2B	-2.25437	0.00128757
ADRA2A	2.36678	1.23376e-10
ADRB1	3.02864	0.00359244
AEBP2	-2.74305	5.27046e-18
AFMID	2.25253	2.10301e-06
AHNAK2	2.05553	1.24695e-10
AHR	2.71283	4.98345e-15
AK1	2.11573	5.35974e-07
AKAP10	-3.06327	7.11388e-16
AKAP8	-2.18709	4.58408e-10
AKR1C2	2.47654	0.0207252
ALAS1	2.33744	8.05082e-15
ALDH1B1	-2.12945	1.67758e-07
ALG10B	-2.7985	3.01636e-13
ALG11	-2.29166	0.000213855
ALKBH1	-2.09227	1.07462e-08
ALKBH3	-2.03109	1.14607e-05
ALMS1P1	10.3438	0.00618013
ALPPL2	3.60424	0.00186543
AMH	2.06723	0.000116911
ANGPTL6	2.13332	0.0492098
ANKLE2	-2.19973	3.7112e-13
ANKRD18EP	-2.07567	0.00440088
ANKRD40	-2.47302	3.38512e-10
ANKRD65	2.33827	0.0448924
AOC3	2.1499	0.033388
AP001505.10	-2.8175	1.05269e-06
AP5B1	-3.04309	4.83167e-09
APH1B	-2.42637	5.45409e-06
AREG	3.31391	2.96031e-07
ARHGAP19	-2.09824	3.63915e-07
ARHGAP31-AS1	-6.57519	0.00962074
ARHGAP8	-2.4618	0.0473507
ARHGEF39	-2.45755	4.77253e-05
ARID1A	-2.2256	2.30484e-08
ARL6IP1	2.56156	4.22947e-10
ARL8A	-2.16611	4.36091e-10
ARMC7	-2.19224	7.13582e-12
ARMCX5	-2.31188	1.26175e-06
ARMCX6	-2.09023	3.20769e-07
ARNT	-2.25407	4.35736e-09
ASF1B	2.6129	2.85307e-16
ASNS	6.21787	6.72939e-09
ATF1	-2.83428	4.65416e-13
ATF2	-2.40996	7.35919e-05
ATP10D	2.00623	0.00022627
ATP1B3	2.64834	5.41581e-10
ATXN1L	-2.24325	1.83519e-09
ATXN7L3B	-2.73158	1.59685e-24
B3GALT6	-2.11449	8.08138e-09
B4GAT1	-2.30283	6.32592e-10
BAIAP2	2.45334	3.01825e-17
BANP	-2.58544	0.000132694
BBS10	-2.89914	2.39884e-08
BCL2L1	-2.34345	3.18685e-16
BCL3	-2.05746	0.00071755
BCL6	2.82568	4.00786e-20
BCL7A	-2.28861	8.14372e-10
BCL9	-2.61195	1.05593e-07
BCORL1	3.12347	2.12091e-09
BFAR	-2.68952	9.64357e-15
BLOC1S5	-2.59325	9.66989e-08
BLZF1	-2.82222	1.38904e-16
BMI1	-2.46235	1.09517e-07
BMP8B	2.16428	0.00168304
BOC	-2.50229	1.14659e-05
BOD1	-2.19275	3.18517e-06
BOLA3-AS1	-2.56954	0.0113182
BRD2	2.50376	1.28983e-20
BRINP1	2.7071	2.33939e-06
BRIX1	-3.69715	2.9687e-16
BRWD1	-2.57534	2.34389e-17
BTBD11	62.7672	2.26512e-05
BTD	2.57939	1.65404e-10
BUD13	-3.10939	1.11471e-10
C10orf2	-2.60641	3.04275e-21
C10orf35	-2.37354	3.26378e-07
C11orf45	-2.46905	0.000782552
C11orf57	-2.28175	1.29983e-06
C11orf96	8.32984	3.75229e-06
C12orf43	-2.5609	8.22556e-09
C12orf66	-2.36232	9.88606e-07
C14orf132	2.76096	6.10531e-08
C14orf37	2.0715	0.00320424
C16orf52	-2.60102	2.72891e-05
C19orf12	-2.33927	4.59917e-12
C1D	-2.33921	3.66379e-06
C1orf115	2.4161	9.08906e-10
C1orf131	-4.0636	5.07348e-09
C1orf216	-2.00608	2.15578e-06
C1orf61	2.44507	0.0430093
C1QL4	2.63445	0.00125868
C2CD4B	14.5078	1.13642e-05
C2orf27A	3.9253	0.00262681
C2orf47	-2.53032	1.6621e-07
C2orf49	-3.31669	2.31742e-14
C2orf82	2.00548	0.0150837
C3orf33	-6.4034	0.0018359
C5orf34	-2.0354	0.000308393
C5orf45	2.08067	0.00243912
C6orf136	-2.3558	2.74734e-05
C9orf64	-4.23599	0.00516984
C9orf69	-2.29059	3.99033e-15
CA7	3.3985	0.0250827
CABP1	3.33648	0.0270355
CABP7	5.85527	1.97243e-08
CACHD1	2.07333	1.28402e-05
CACNA1I	2.60638	0.000834312
CALB1	2.47655	0.0228541
CALCRL	-2.2698	0.0136561
CALHM3	4.30235	0.0119125
CAPN15	-2.14391	6.10968e-06
CARD10	-2.76484	2.44283e-10
CBFA2T2	2.17385	7.31807e-08
CBR3	3.86975	0.00765577
CBX6	-2.40564	6.89614e-12
CCDC112	2.59376	7.33912e-07
CCDC12	-2.35669	1.64224e-06
CCDC142	-2.0557	0.00158991
CCDC152	2.47104	0.0477567
CCDC184	-2.7724	0.00274938
CCDC51	-2.33991	2.30099e-12
CCDC58	-2.00947	1.1204e-07
CCDC59	-2.80542	3.92189e-06
CCDC66	-2.2248	0.00826233
CCDC68	-2.05009	0.00239512
CCDC69	2.64463	5.3781e-11
CCDC71	-3.43972	3.87141e-20
CCDC80	2.18165	4.82853e-07
CCDC85B	2.38591	1.74019e-16
CCDC86	-2.37144	2.98878e-07
CCNE1	2.30179	1.76104e-12
CCNJL	-2.04036	6.20792e-05
CCR3	-7.44765	0.0186501
CD200R1	5.75914	8.75691e-06
CD247	5.49772	0.0125172
CD27	46.2977	0.00277867
CDC14A	2.11092	4.20996e-05
CDC23	-2.0877	3.33769e-11
CDC42EP4	2.46997	1.22876e-15
CDC42SE1	-2.97444	1.02401e-27
CDC7	-2.08598	2.10265e-08
CDCA2	2.29077	5.52463e-09
CDCA7	-2.30223	2.78815e-05
CDK20	-2.28294	8.09347e-07
CDK6	-2.06128	3.01767e-09
CDKN1C	2.49633	1.70496e-10
CDKN2B	3.96685	1.75052e-44
CDPF1	-2.107	0.000545978
CDR2	2.44434	7.74844e-10
CEL	3.19104	0.000655437
CENPBD1	-2.26369	6.6101e-07
CEP295NL	269.84	7.44599e-07
CEP72	-2.25268	1.28247e-06
CEP97	-3.34031	5.52282e-17
CFAP157	-2.25451	0.00104168
CH17-373J23.1	139.081	4.04924e-05
CH17-472G23.4	2.17903	0.00903104
CH507-513H4.1	4.96911	4.686e-05
CH507-513H4.4	4.23765	0.000332409
CHAC1	3.03902	1.8419e-10
CHD9	-2.14001	4.64108e-07
CHMP4BP1	4.17863	0.000781011
CHORDC1	-2.02508	0.0010876
CHRNA5	2.1759	4.48128e-05
CHST10	-2.35889	6.17274e-10
CHSY3	6.50187	0.00540016
CIB4	6.97367	0.0262449
CILP2	2.08051	4.48083e-07
CIPC	-2.77793	6.91099e-15
CIR1	-2.28766	3.76942e-07
CITED2	2.37914	2.70585e-13
CKB	2.65323	3.89003e-12
CLCN2	2.2915	1.5909e-10
CLCNKA	2.24942	0.00713118
CLIC2	3.825	0.0195196
CLIP2	2.14774	9.20951e-07
CLIP4	-2.57118	7.88003e-07
CLVS2	3.36995	0.0359969
CNKSR3	2.30157	1.51295e-11
CNOT2	-2.62033	8.81347e-15
CNOT9	-2.43278	4.7809e-17
COA6	-2.20316	4.93472e-05
COA7	-3.42642	1.37171e-24
COG3	-2.03104	4.52172e-05
COIL	-4.41584	3.00988e-19
COL25A1	2.22322	0.00018304
COTL1	2.46383	4.06921e-14
COX10	-2.28757	5.27149e-11
CPSF7	-2.2264	5.53285e-15
CRACR2B	2.1811	0.00873389
CREBBP	-2.30563	1.61889e-05
CREBZF	-2.05819	0.000253052
CRYBG3	2.23431	6.88512e-06
CSE1L-AS1	4.43432	0.0278154
CSRP2	3.05886	9.8069e-11
CSTF1	-2.55061	8.3848e-10
CSTF2T	-2.46209	7.8861e-13
CTA-963H5.5	2.39959	0.0399722
CTC-277H1.7	4.08463	0.033734
CTC-351M12.1	-2.92299	7.41773e-07
CTC-429P9.3	-2.79831	0.0169895
CTC-534A2.2	-4.43942	0.000196237
CTD-2006H14.2	3.16214	0.0101461
CTD-2308L22.1	-2.3221	0.0203929
CTD-2528L19.6	-2.06354	0.0235759
CTD-2540B15.6	50.27	0.00380079
CTD-2630F21.1	-3.43598	0.00030909
CTD-3157E16.1	-2.31704	0.00023257
CTDSP1	-2.84078	1.45448e-17
CTGF	2.45442	2.20628e-12
CTR9	2.42746	2.91208e-16
CTTNBP2NL	-2.26425	8.80815e-09
CTU1	-2.45176	3.72366e-10
CUL5	-2.409	1.89609e-12
CWC22	-4.1461	5.88605e-23
CWC25	-2.34033	0.000170151
CXCL14	16.3721	0.000589287
CXCL3	-2.09102	0.0444137
CXXC5	-2.10769	4.73815e-12
CYP2U1	2.62167	4.5132e-10
CYP46A1	2.0243	0.0238985
DACH1	-2.12955	2.9818e-08
DCAF1	-2.57446	1.02132e-18
DCAF15	-2.24969	4.97924e-08
DCAF16	-2.15354	0.000770144
DCP1B	-2.19138	2.60955e-07
DDIT4	3.14041	3.49697e-10
DDN	2.04135	0.0149832
DDX59	-2.0684	2.75257e-05
DDX6	-2.17029	4.75658e-08
DEDD	-2.27782	3.57958e-09
DENND6A	-2.03706	2.62369e-06
DEPDC1	-2.04224	2.80466e-05
DHODH	-2.19712	1.17228e-06
DHX32	-2.36562	1.51589e-06
DHX35	-3.82516	9.54991e-10
DHX57	-2.16524	3.41275e-12
DICER1	-2.42625	1.00696e-14
DIDO1	-2.87316	6.94692e-22
DIEXF	-2.34106	4.1793e-12
DIRAS2	-2.5147	4.84989e-11
DLG1	-2.03637	4.05542e-10
DLL1	2.70398	0.000492624
DLX1	-2.02019	0.00519107
DLX2	3.49548	8.10075e-13
DLX3	3.24819	1.20372e-25
DLX5	3.77406	3.8058e-15
DNAJB4	2.62829	2.32286e-09
DNAJC1	2.08415	1.08942e-05
DNAJC2	-2.39611	3.324e-06
DNAJC3	2.63401	1.73988e-17
DOCK9-AS2	3.4851	0.0326884
DPYSL3	2.13587	0.000581183
DTWD1	-3.00415	3.8397e-06
DUS2	-2.79192	4.64052e-09
DUSP1	2.53405	3.40143e-15
DUSP10	2.12876	7.99295e-09
DUSP2	2.90607	0.000338158
DUSP4	2.1125	0.000553569
DUSP5	2.82939	1.33315e-14
DUSP7	2.65164	6.66982e-10
DUSP8	-3.3962	9.26998e-09
DYNC1I1	2.31778	0.00788046
DYNLL1	2.18349	9.19311e-08
DYNLL2	2.33592	1.99397e-15
DYRK2	-2.42199	4.95927e-14
E2F2	-2.19268	5.04284e-05
E2F5	-2.45533	2.73942e-06
E2F8	-2.41228	2.31618e-09
EDA	2.06299	0.0461607
EDC3	-2.25121	5.06556e-10
EDRF1-AS1	9.58912	0.0120438
EEF1DP4	20.427	0.00261201
EGR1	2.20293	2.86252e-07
EIF3J-AS1	-2.26597	4.51435e-05
EIF4A1	2.31092	0.0178927
ELAVL2	2.99881	0.0251796
ELF2	-2.30768	7.63102e-09
ELK4	-2.47605	2.07327e-12
ELL2P1	3.48065	0.00107232
ELMOD3	-2.13353	0.00151767
EMSY	-2.07416	1.1644e-07
EOMES	4.38018	6.03388e-11
EP300	-2.07114	3.89773e-06
EPB41L5	2.29143	2.01963e-07
EPC2	-2.67484	1.7155e-16
EPGN	-3.39631	0.0102492
EPHA5	7.76974	0.000810326
EPOR	2.71262	8.28776e-10
EPS8	2.25039	3.95085e-07
ERFE	2.22223	1.99425e-05
ERI2	-2.42399	2.07059e-07
ESRP2	-2.13348	2.65742e-08
ESRRB	3.22696	0.00835116
ESX1	7.65537	0.0209074
ETS2	2.36442	3.16985e-16
EVA1B	2.10274	0.000560759
EXD2	-2.03609	1.2213e-09
EXOG	-2.83191	4.8359e-08
EXOSC3	-2.07571	4.15988e-07
FABP3	2.67935	0.0146195
FABP5	2.05439	1.40638e-06
FAF2	-2.03245	2.46007e-08
FAM102A	2.37744	4.3081e-12
FAM111B	2.11566	0.000273038
FAM160B1	-3.20472	4.73222e-15
FAM166A	7.33061	0.00942912
FAM171B	2.14958	3.26019e-08
FAM206A	-2.11181	4.2511e-09
FAM214A	2.05876	3.60407e-08
FAM221A	-4.86265	8.31462e-06
FAM46B	3.08185	1.3283e-10
FAM57B	2.53482	0.00808257
FAM58A	2.31369	9.65182e-11
FAM60CP	-2.55214	4.82555e-05
FAM83D	2.10444	2.05543e-07
FAM83E	2.64032	0.0389817
FAM83H-AS1	-2.01614	0.00471804
FANCF	-2.28966	1.32098e-07
FANCM	-2.19103	0.00260585
FASTKD1	-2.40211	3.10899e-05
FASTKD2	-2.22951	2.23682e-08
FBLIM1	-2.09658	1.53577e-07
FBXO36P1	6.63452	0.0170496
FBXO8	-2.22559	2.65919e-05
FCGR1A	5.51327	0.0176485
FCHO2	-2.75604	1.63176e-11
FDXR	2.4395	1.00503e-06
FEM1C	2.28223	1.33114e-11
FGF22	3.4905	0.0210241
FGF9	2.35838	0.000381242
FILIP1L	3.06689	2.15683e-08
FLRT3	2.59086	6.21511e-10
FLVCR1	-2.24384	3.93742e-07
FNBP1P1	-2.3246	0.0275082
FNDC1	2.2918	0.0472894
FNTB	-2.02562	0.000852795
FOPNL	-2.69147	9.63789e-09
FOXI3	2.22467	1.26273e-05
FOXJ2	-2.39515	1.05474e-05
FOXK2	-2.16003	3.04108e-12
FOXO6	2.02087	1.38183e-05
FRAT2	2.43562	4.57074e-11
FREM2	2.89915	1.54447e-05
FRMD6-AS1	-3.6374	0.00456454
FRMPD3	2.33595	0.0371837
FRS3	-2.32939	0.001409
FSTL3	2.42992	1.28995e-12
FTCD	3.06799	0.00520173
FTLP3	2.08112	0.000232444
FUT4	-2.00948	0.00943631
FYCO1	-2.42052	3.05054e-09
FZD1	2.6365	8.91559e-14
FZD4	2.52899	1.18183e-13
FZD7	2.18543	5.88205e-09
FZD8	3.45132	3.14023e-21
FZR1	-2.34135	6.6997e-12
G0S2	9.33005	0.000613826
GABPA	-2.72789	3.8697e-11
GABPB1	-2.28057	1.67364e-07
GAD1	3.81765	0.00826191
GADD45A	2.64051	2.36847e-11
GADD45G	2.63252	0.000388414
GALNT10	2.26081	1.23626e-10
GALR3	5.94547	0.0150724
GAN	2.00686	1.47515e-06
GAR1	-2.37717	2.57295e-09
GAST	9.04326	0.0140908
GATAD1	-2.05767	1.08013e-09
GCLC	2.29449	1.01712e-12
GCOM1	-3.79668	0.0226542
GDF11	2.24441	1.83017e-12
GEM	2.21715	0.00816497
GEMIN6	-2.20852	4.99829e-10
GLDC	2.15317	1.09423e-06
GLDCP1	2.46624	1.99317e-05
GLRX	3.18779	5.29085e-12
GLRX2	2.23576	8.84957e-07
GLTSCR1	-2.44245	8.92083e-06
GLUL	2.07964	5.68146e-14
GMEB2	-3.23198	3.04417e-21
GMNC	6.1044	0.000931876
GOLGA6A	8.21924	0.00776383
GOLGA6D	15.9546	0.00676095
GOLPH3	-2.11401	3.69395e-10
GOLT1B	-2.71533	9.209e-14
GOT1	2.14164	3.82788e-10
GPANK1	-2.26505	3.87721e-05
GPATCH1	-2.26975	3.80225e-05
GPBP1	-2.35674	6.81788e-08
GPR146	2.46036	0.0328949
GPX8	-2.08736	1.33307e-05
GREB1L	2.10057	0.0134463
GRID2IP	2.58552	0.00593002
GRK3	-2.02266	1.77938e-08
GRM4	2.36837	0.0377437
GS1-279B7.2	-2.80816	0.0352302
GSDMB	2.03994	0.049271
GSE1	-2.08948	2.0755e-09
GSKIP	2.10588	6.81402e-08
GSTM3	2.10347	2.29927e-05
GTF2IP12	-2.32915	0.0227536
GTF3C4	-2.0891	1.26272e-08
GTPBP4	-2.1393	2.83478e-09
GUCY2C	3.80858	0.0154065
H1F0	2.24352	1.2889e-11
H1FX	2.68356	9.17871e-18
H2AFJ	2.2968	6.06784e-12
H2AFX	2.69054	1.56938e-25
H3F3B	2.24586	6.93849e-16
HBA1	7.6794	0.0215705
HBA2	32.0433	0.00698273
HCFC2	-2.36468	3.45224e-06
HCLS1	12.9736	2.22337e-07
HCN2	2.17499	0.000278112
HEATR1	-2.28258	6.671e-07
HEATR5A	2.28369	0.000493793
HEATR6	-2.34613	8.38431e-10
HERPUD1	2.94398	1.49209e-14
HHEX	2.03491	0.000237437
HIC1	3.20291	0.0133133
HIST1H1C	2.07806	3.20305e-06
HIST1H1E	3.7231	2.98538e-05
HIST1H2AC	2.17278	5.15882e-06
HIST1H2BC	2.17215	1.18872e-05
HIST1H2BJ	2.44327	2.56885e-09
HIST1H2BK	2.1667	8.9424e-05
HIST1H2BO	2.81148	0.00737495
HIST1H3A	2.76184	0.0135324
HIST1H3G	2.57208	1.66514e-05
HIST1H3J	3.21954	0.0207782
HIST1H4H	2.78645	7.40352e-10
HIST1H4I	2.59734	2.26147e-11
HIST2H3D	5.12665	3.86525e-06
HIST2H4A	4.82016	2.2646e-09
HLA-E	2.92222	1.7731e-23
HMGA2	-2.02389	3.44598e-12
HMGXB4	-2.37039	1.08448e-11
HN1	2.02895	2.7728e-12
HNRNPA1P59	6.0603	0.0187868
HOTAIRM1	3.10071	0.00477444
HOXA11	-3.00552	0.0322819
HOXA2	-2.05073	0.000253421
HOXA6	-69.6743	0.000737642
HOXA7	-2.50439	0.000113798
HRH3	3.32479	0.0357208
HS6ST1	2.43668	1.04495e-13
HS6ST3	2.48716	0.0462607
HSD11B2	2.30182	3.16469e-06
HSD3BP5	4.54919	0.0206919
HSPA1B	2.12889	0.00169968
HTRA1	2.08049	0.0137588
HVCN1	5.20763	0.00214351
HYAL1	2.10806	0.0186816
ID4	2.16052	7.69461e-07
IDI1	2.17393	8.61135e-05
IER5L	2.06916	8.54916e-10
IFI6	2.84413	2.4733e-06
IGF2BP3	-2.00833	6.18836e-06
IGHMBP2	-2.59355	3.67352e-11
IHH	11.2043	0.0124217
IL10RA	16.4769	1.02715e-08
IL12A-AS1	-3.99673	0.0153194
IL15RA	-2.21795	0.0388293
IL16	4.4174	0.0173239
IL17C	4.69244	0.0182466
IL36RN	-5.18343	5.42714e-05
IL9RP3	2.52605	0.0445074
INAFM2	2.06077	3.08268e-06
INO80D	-3.58656	7.98125e-14
INSIG1	2.24934	0.000287091
INSIG2	-2.69518	4.33516e-07
INTU	-3.44902	2.31027e-19
IPPK	-3.45945	2.2127e-10
IQCJ-SCHIP1	-2.24532	0.000382163
IRAK2	2.79371	1.8896e-06
IRF2BP2	-2.56099	1.41908e-18
IRF2BPL	-2.26779	4.57871e-10
IRF6	2.27228	2.77721e-11
ISM1	2.72523	1.23724e-05
ISOC1	2.23972	3.18206e-08
ITGB8	-2.52613	3.42502e-21
IVNS1ABP	-2.28361	4.86571e-11
IWS1	-2.14213	1.51225e-09
JAG2	2.14662	1.91941e-06
JKAMP	-2.0033	9.90427e-09
JRK	-6.92864	1.46595e-37
JUNB	2.23879	6.13569e-14
KANSL1	-3.07081	1.00368e-08
KAT14	-2.20191	7.15599e-09
KAT5	-3.00665	3.26986e-08
KBTBD4	-4.35778	1.91432e-10
KCNE1	-3.25907	0.0291671
KCNG3	2.517	0.00111347
KCNJ11	-2.07665	0.0103172
KCNK12	4.09612	0.0202362
KCNK13	2.13194	0.00842273
KCNK5	2.19948	2.07841e-08
KCNQ1OT1	2.23932	0.0176255
KCTD1	-2.41717	2.73487e-16
KCTD14	7.80763	0.0108677
KCTD20	-2.05195	3.19319e-11
KDF1	-2.30972	1.31928e-07
KDM4D	-2.52982	0.0157155
KDM8	-2.24526	0.0204724
KDSR	2.5168	1.77066e-17
KEAP1	-2.31985	1.22579e-11
KIAA0753	-2.95069	1.41887e-12
KIAA1429	-2.29061	4.83635e-11
KIAA2026	-2.40038	7.96902e-10
KIF15	-2.07773	2.64221e-05
KIF21A	2.18616	1.88774e-08
KIF24	-2.4571	7.36919e-08
KIRREL	-2.07768	3.93099e-12
KISS1R	2.25274	0.00682086
KLF11	-2.07168	3.55739e-05
KLF13	-2.01233	3.90763e-06
KLF2P1	3.03417	0.0180137
KLHL21	2.8379	1.60436e-17
KLHL25	2.13723	5.67351e-05
KLHL28	2.45892	2.1807e-12
KLHL32	3.7637	3.07786e-05
KLHL38	5.60467	0.0195894
KLHL7	2.13007	4.97064e-06
KMT5B	-2.76622	6.95891e-22
KNOP1	-3.96794	7.46474e-13
KRAS	-2.10641	8.12568e-12
KRBA1	-2.37838	1.05025e-05
KRR1	-2.52171	3.13558e-13
LACTB2-AS1	5.50555	0.00183812
LAMP3	2.76123	6.1267e-08
LARS2	-2.40935	7.72173e-14
LATS1	-2.11097	1.37045e-08
LCLAT1	-2.1698	3.76868e-09
LEPROTL1	-2.0101	3.13566e-09
LETM2	2.03496	0.0204049
LIG4	-2.37805	2.39368e-07
LILRB5	16.1842	0.00909545
LIN9	-2.34039	6.27022e-10
LINC00052	2.01632	0.00726599
LINC00476	2.15399	0.0011453
LINC00622	10.4748	0.0019309
LINC00632	-4.3807	0.015425
LINC00634	3.47807	0.000383168
LINC00652	-6.20356	0.00737155
LINC00854	11.2743	0.000864683
LINC00863	2.23529	6.14206e-06
LINC00909	-3.0753	1.75336e-06
LINC01004	2.81327	0.00251274
LINC01029	2.16558	0.0376731
LINC01234	-2.17113	5.3694e-05
LINC01376	3.36594	0.00646693
LINC01391	-4.3422	0.0272491
LINC01560	-4.43759	0.00505933
LINC01569	2.57282	0.000323064
LIPI	6.28059	0.0261391
LL22NC03-N14H11.1	2.10766	0.00514611
LLGL2	2.07004	1.77917e-11
LMOD1	3.83081	0.0218921
LNP1	2.21283	8.84983e-08
LNX2	2.00734	3.95631e-06
LONRF2	-2.0871	3.32771e-08
LONRF3	3.23221	0.000979098
LOXL2	2.17911	0.00129581
LPIN2	2.05848	8.94161e-10
LRIG3	-2.78023	4.95927e-14
LRP4-AS1	11.4878	1.46141e-05
LRRC31	12.606	0.0139109
LSM11	-2.62467	5.36322e-07
LTV1	-2.46638	2.86798e-08
LYN	2.20334	2.76972e-06
MAFB	2.3882	1.84455e-15
MAFIP	2.26338	0.0300178
MAN1A1	2.72998	1.60971e-11
MAP1LC3B2	2.60659	6.50378e-06
MAP3K14	2.02027	6.9685e-05
MAP3K5	-2.41924	2.78682e-08
MAPKBP1	2.24352	4.09877e-09
MARCH2	2.03234	3.91374e-05
MARCKS	-2.04213	1.23626e-10
MARCKSL1P1	79.1213	0.000950887
MAT2A	2.20498	1.50042e-06
MAU2	-2.22027	3.19775e-10
MBIP	-2.0877	8.02959e-06
MBNL1-AS1	-2.1229	0.0104601
MBOAT1	-2.01478	2.42209e-07
MCIDAS	-2.24521	0.0106554
MCM3AP-AS1	-2.19014	0.00991602
MDFI	-2.07116	0.0355734
MDGA1	2.17154	0.00996152
MDM2	-2.79966	8.85856e-14
MED1	-2.40921	3.36087e-08
MED10	-2.11312	1.27727e-10
MED22	-2.32474	9.75016e-16
MED26	2.4892	1.40322e-07
MED30	-2.26988	4.55619e-08
MED6	-2.15078	1.3908e-06
MED7	-2.47909	6.30374e-10
MED8	-2.61034	2.0255e-09
MEIOB	2.07921	0.0162231
MEIS3P1	-2.123	0.00151767
METTL1	-2.46776	6.75884e-09
METTL12	3.65062	4.63879e-14
METTL6	-2.15262	3.77688e-07
MFAP3L	2.09614	0.00454115
MGA	-2.57782	1.62737e-18
MICU3	-2.57395	0.000286952
MIDN	2.51272	9.0271e-18
MIEF1	-2.46785	5.1488e-13
MIR4453	-2.63524	0.00800224
MKL2	-2.33327	8.02807e-08
MKRN3	-4.29237	7.19742e-08
MLX	-2.44741	9.6348e-09
MMD	-2.40391	3.1285e-11
MMP11	2.24609	0.00639348
MORC4	2.26632	1.13883e-05
MREG	-2.42679	1.96527e-08
MRPL44	-2.40252	5.92619e-09
MRPL50	-2.3924	4.87031e-08
MSANTD4	-2.08611	0.000263656
MSI1	-2.09577	9.85439e-05
MSX2	2.38533	0.0116317
MTBP	-2.3962	4.52767e-07
MTERF4	-2.51949	1.07004e-09
MTFR2	-2.96366	2.19723e-08
MTG2	-2.1875	1.93698e-08
MTUS1	-2.4058	2.31239e-12
MTX3	-2.8282	1.13947e-10
MUL1	-2.07629	2.1269e-08
MVB12B	-2.81948	7.01216e-08
MYLIP	2.52181	1.15921e-14
MYNN	-2.27958	1.65654e-08
MYO1E	2.5403	2.09727e-11
MYRFL	10.46	0.0156239
N6AMT1	-2.66757	9.87377e-09
NAA15	-2.1494	2.9788e-14
NAA25	-2.73636	1.95263e-22
NAAA	2.39877	2.05564e-05
NAB2	-2.20166	1.78677e-09
NAIF1	-2.76189	2.51094e-08
NAMPTP1	2.14895	3.4238e-05
NANS	2.26232	7.76197e-13
NAPEPLD	-2.77656	0.00793773
NAT1	2.30103	4.89631e-07
NCBP3	-2.1739	9.93814e-09
NCKAP5L	2.43483	2.91371e-12
NDEL1	2.40669	4.69946e-09
NDRG4	3.26117	6.34945e-14
NDST1	-2.0817	0.000119988
NEDD9	2.60314	1.83778e-08
NELFA	-3.57034	5.89763e-27
NEU1	2.30408	1.93655e-08
NFATC2	-2.50137	1.06328e-05
NFYC	-2.20493	2.95028e-10
NHLRC1	-3.06124	0.000473789
NIF3L1	-2.06691	4.13827e-07
NIFK-AS1	-2.31016	0.000562031
NKAIN1	2.22819	0.00196658
NKD2	2.12263	5.93052e-05
NLRC4	2.319	0.0117527
NLRC5	2.16823	0.00271145
NME6	-2.82642	1.15032e-10
NMRK1	2.09198	0.000343688
NOVA2	-2.04873	0.000824907
NPFFR1	-2.78181	0.00565945
NPHP3	2.03139	0.0147261
NR1I3	-2.84981	0.0200496
NR3C1	-2.69487	2.59656e-07
NRG2	-2.17966	1.2317e-06
NRROS	-2.05455	0.00145577
NRXN1	6.39702	4.02556e-05
NSD1	-2.53756	3.81733e-18
NSRP1	-2.28834	9.87377e-09
NSUN4	-2.09514	7.859e-10
NTSR2	14.9649	0.00109413
NUDT12	-2.49805	1.22008e-09
NUFIP1	-2.06098	1.94518e-06
NUP35	-2.70856	1.75336e-06
NUP50	-2.12937	3.97298e-12
NUTM2B	2.34283	3.71063e-05
NUTM2D	2.05438	0.000228064
NXT1	-2.83513	9.14851e-16
OCEL1	2.56345	7.97066e-10
OGFRL1	2.61962	2.82737e-13
OMP	3.93794	0.0140544
ORC2	-2.15758	3.90096e-08
OSGIN1	2.23967	1.26205e-06
OSR1	5.53377	0.000136971
OSR2	2.58747	1.41798e-13
OTUB2	-2.89324	0.00909044
OTUD6B	-2.07027	3.2918e-09
OTULIN	-2.263	2.64794e-12
OVOL1	2.56819	9.49824e-05
OXCT2	2.61506	0.0437057
OXGR1	-2.77108	0.0203633
P2RY6	-2.31646	1.90997e-08
P3H1	2.16961	7.01157e-05
P4HA3	4.18212	7.2173e-05
PAFAH1B1	-2.21007	9.03073e-14
PAFAH1B2	-2.36053	2.92599e-16
PAFAH2	-2.04137	5.04982e-05
PAIP2B	2.27619	3.00223e-07
PAK6	-2.93422	1.07895e-05
PALM2	-3.27536	1.57278e-05
PAN3	-2.1116	1.1007e-06
PANK4	-2.55687	6.93844e-15
PAQR8	2.7596	0.00239017
PARP2	-2.21013	1.22846e-05
PART1	-2.10094	0.000221871
PAX5	4.38503	0.00364094
PAX9	2.33252	5.28855e-06
PCDH9	3.47291	2.15871e-16
PCK2	2.35668	9.01972e-10
PCSK5	2.19767	2.92593e-08
PDCD2L	-2.34896	2.96766e-05
PDIK1L	-2.1325	3.58463e-06
PDLIM2	2.80227	2.07586e-16
PDLIM3	2.10173	0.0217227
PDPK1	2.03307	1.69423e-08
PDS5B	-2.06915	1.13592e-06
PEX11B	-2.29343	1.79858e-06
PEX12	-2.73993	2.50371e-06
PEX14	-2.03316	1.85896e-10
PFKFB3	2.22337	1.58876e-12
PFKFB4	2.2211	7.66383e-09
PHC2	2.07299	4.89627e-14
PHF23	-3.14831	3.62702e-16
PHIP	-2.14684	1.76331e-09
PHLDA3	-2.0054	1.2755e-07
PIGBOS1	-3.68688	3.22566e-07
PIK3R1	2.59054	2.89925e-15
PIK3R3	2.11434	4.16636e-09
PIM1	2.09383	9.812e-06
PIP5K1B	3.91673	0.00154872
PITHD1	2.41937	8.68067e-11
PITX2	3.07717	7.76745e-05
PIWIL2	4.82864	5.59388e-06
PIWIL4	4.92274	0.0112124
PLCD1	2.3604	1.02105e-06
PLEKHA7	-2.16392	1.68061e-10
PLEKHG3	-2.05127	4.64804e-05
PLGLB1	2.6807	0.0439621
PLIN4	2.41005	0.00415725
PLK3	3.35699	3.14194e-10
PLK4	-2.13041	6.21511e-10
PLK5	43.4686	9.38513e-07
PLXNA3	2.32952	1.61968e-06
PMAIP1	3.53959	2.73487e-16
PMS2P2	2.8598	0.00857617
PNMAL1	-2.24992	6.77058e-09
PNP	3.11523	3.13141e-19
PNPLA2	2.45405	4.72755e-11
POLL	-2.66078	5.09334e-12
POLR1B	-2.02272	4.33037e-07
POLR3D	-2.4717	2.03453e-17
POLR3F	-2.04673	0.000323468
POLR3G	2.27024	7.86815e-06
PPAN	-4.09569	9.82705e-05
PPARGC1B	-2.88373	2.19367e-09
PPIL1	-2.00949	3.81924e-07
PPIL4	-2.17575	3.768e-05
PPM1K	2.54167	2.39497e-05
PPP1R10	2.89325	7.2296e-19
PPP1R15A	2.60413	1.08195e-17
PPP1R3C	2.41515	1.824e-07
PPP2R2D	-2.00741	4.02859e-07
PPP4R3A	-2.53784	1.18711e-18
PPRC1	-2.17502	5.05932e-08
PPWD1	-2.23349	8.99795e-06
PRDM11	-2.0022	1.81975e-07
PRELID1P4	6.30446	0.0192444
PRIM1	-2.19906	0.00024723
PRKAA2	-2.18967	1.94041e-07
PRKCG	2.12538	0.038455
PRMT6	-2.82714	1.47101e-10
PRODH	3.12103	0.00016487
PRPF38B	-2.46175	1.00288e-05
PRPF4B	-2.45051	5.59514e-07
PRR12	-3.75891	2.94184e-14
PRUNE1	-2.17995	1.01693e-10
PSKH2	-3.30511	0.0166426
PSMG2	-2.07807	4.22775e-08
PTAR1	-2.05239	2.05501e-06
PTDSS1	2.07089	1.42382e-12
PTER	2.27288	1.0126e-07
PTGER3	2.25158	0.000433678
PTP4A1	3.16998	0.0135269
PTPN21	-2.0592	8.88205e-08
PTPN3	-2.36323	5.24334e-14
PTPN9	-2.09179	4.98298e-05
PTRF	2.63933	1.26816e-18
PUM1	-2.14372	1.46202e-07
PUM2	-2.33942	2.40948e-16
PURB	-2.195	3.30471e-12
PYM1	-2.58167	7.41681e-14
QTRT2	-3.66209	8.95979e-28
RAB11FIP1	3.03738	1.90845e-09
RAB19	-2.55286	0.00705088
RAB30	2.24513	0.000127234
RAB3A	-2.54221	0.00103173
RAB3D	-2.59943	9.79183e-10
RAB9B	-2.37954	0.00373498
RAD18	-2.46362	6.34945e-14
RAET1G	10.3008	5.77219e-05
RAI1	-2.50091	5.45545e-07
RANBP6	-2.15589	3.86001e-06
RAP2B	2.10868	1.87554e-13
RAP2C	-2.20446	2.59188e-10
RASIP1	2.325	0.0043258
RASSF10	2.60553	3.39334e-07
RBL1	-2.16581	1.07692e-06
RBM11	2.13907	2.89455e-05
RBM22	-2.70482	4.57022e-19
RBM23	-2.36576	1.45126e-13
RBM26	-2.08186	2.34243e-06
RBM39	-2.2729	9.57065e-05
RBM46	35.3682	0.00153264
RBM4B	-2.1796	1.14098e-06
RBM7	-2.14623	0.000136016
RBMS1P1	-2.49616	0.00652475
RBPJ	-2.08556	1.81327e-09
RBSN	-2.93471	1.09658e-18
RCOR3	-2.09781	6.73774e-11
RDH13	-2.04738	0.0111408
RDH14	-2.05532	6.92973e-05
RELB	-2.06153	1.40915e-06
RETSAT	2.40033	1.53063e-12
RFPL4A	4.721	0.0196361
RFX1	-2.08316	3.7662e-06
RFX7	-2.1437	2.4784e-06
RGS16	4.58395	1.53381e-06
RGS19	-2.95877	1.30779e-12
RHCE	2.62471	0.00810769
RHEBL1	2.90057	6.92754e-05
RHOV	2.19819	4.72063e-11
RHPN1-AS1	-2.35058	0.00110601
RHPN2	2.0724	3.73875e-10
RIBC2	-2.30311	0.0435579
RNA5-8S5	5.70656	0.000737592
RNASEH1P1	4.14138	0.00659132
RNF122	2.3797	1.238e-08
RNF183	14.7238	3.63634e-05
RNF217	-2.9637	8.07479e-07
RNF34	2.11568	9.86681e-10
RNF44	-2.01531	2.0289e-09
RNPC3	-2.1867	0.00183938
RNU5A-1	11.9572	0.00201718
RP1-140K8.5	-3.91504	0.0123323
RP1-34B20.21	3.06234	0.00594189
RP1-69M21.2	23.8632	0.00260909
RP11-105N14.1	-4.40094	0.0251745
RP11-10C24.3	-3.59164	7.20335e-15
RP11-1182P23.5	17.0464	0.0059324
RP11-129M16.4	3.98063	0.00399276
RP11-1379J22.2	3.80974	0.015042
RP11-1398P2.1	2.67822	0.0301858
RP11-158H5.7	-2.83224	0.0146663
RP11-158L12.4	2.33954	0.00319837
RP11-15E18.1	2.91276	0.00528962
RP11-177B4.1	8.724	7.55734e-05
RP11-188C12.3	93.0203	0.000318725
RP11-195F19.9	2.36908	0.0101151
RP11-231C14.4	2.91091	0.0322966
RP11-259N19.1	-2.47453	0.000456932
RP11-25I15.3	-2.06108	0.0231051
RP11-27G14.4	-2.19755	0.00964825
RP11-27I1.4	-2.48888	0.000190434
RP11-283G6.3	-3.16154	0.000154268
RP11-286N22.8	2.43846	0.0444538
RP11-288C17.1	-2.34517	0.00293913
RP11-325F22.2	3.28833	0.037033
RP11-326I11.4	2.8592	0.0307722
RP11-328K4.1	-6.79581	0.0125867
RP11-332H14.2	-2.18547	0.0329858
RP11-332M2.1	-2.25578	6.21734e-07
RP11-357H14.17	-4.13895	0.0353557
RP11-372K14.2	3.28702	0.00696109
RP11-384K6.6	-2.25064	0.000155448
RP11-384O8.1	-2.04221	0.0204828
RP11-38J22.3	2.12938	0.0389309
RP11-390P24.1	3.02515	0.0129353
RP11-395G23.3	2.08403	0.000315601
RP11-39C10.1	2.92237	0.00584589
RP11-415J8.3	4.32994	0.00687563
RP11-448A19.1	-2.40669	0.00822131
RP11-452L6.5	-2.12288	0.0377437
RP11-467L13.7	-2.44245	0.0175474
RP11-472B18.1	76.1173	0.000687398
RP11-479G22.8	2.82178	0.000266817
RP11-48B14.1	11.5077	0.0148435
RP11-507E23.1	2.79403	0.00190181
RP11-517I3.2	2.55759	0.0211449
RP11-51F16.9	-3.67421	0.0201494
RP11-521B24.5	-2.57344	0.0437057
RP11-545A16.3	-7.14894	0.00736029
RP11-54A4.2	12.5383	0.00215336
RP11-589P10.5	2.5857	0.0236783
RP11-598P20.3	-4.01056	7.62543e-08
RP11-59C5.3	3.61877	0.00185218
RP11-610P16.1	2.65233	0.00286659
RP11-61L19.2	2.5231	0.0119282
RP11-61N20.3	2.38604	2.01963e-07
RP11-627G18.1	11.2396	0.0138665
RP11-649A18.12	-2.32001	0.00469409
RP11-69E11.8	2.6384	0.0371837
RP11-731D1.4	2.64786	0.0232288
RP11-761I4.4	43.1367	0.00488272
RP11-806O11.1	2.30348	0.00528962
RP11-81A22.5	13.733	0.00688715
RP11-843B15.4	-19.1566	0.00304155
RP11-88I21.1	5.74536	0.0281566
RP11-930P14.2	-2.61624	0.0227882
RP11-96K19.4	2.1012	0.0477074
RP11-973H7.1	11.4521	0.00931707
RP11-98D18.3	2.51356	0.014942
RP11-98I9.4	-2.67317	0.00751406
RP11-996F15.2	2.24304	0.0303862
RP11-999E24.3	2.69279	0.0424121
RP13-991F5.2	7.35314	0.00646693
RP3-325F22.5	-3.17409	0.00116459
RP3-522D1.2	11.9862	0.00690116
RP4-680D5.2	2.73751	0.0158384
RP4-756H11.3	2.08117	0.036808
RP4-765C7.2	2.12504	0.0431359
RP5-1120P11.1	4.01635	0.000428895
RP5-1142A6.2	6.08661	0.0173703
RP5-943J3.2	-2.97112	0.000132292
RP5-994D16.11	4.0645	0.00657763
RPL19P11	-3.0503	0.0370078
RPP25	2.14512	1.69055e-06
RPRD1B	-2.36397	2.38318e-11
RPRM	2.33408	0.0174764
RPUSD4	-2.2953	1.51225e-09
RRBP1	2.03806	4.55018e-09
RRS1	-3.23126	2.31071e-25
RSG1	-2.29394	0.00334294
RSPO1	2.55795	0.00451423
RSPO2	8.23111	0.000321639
RTN4IP1	-2.19657	7.37907e-05
S100PBP	-2.03186	3.4238e-05
S1PR2	-2.54398	4.68096e-06
SALRNA1	7.46503	0.00558601
SAP30BP	-2.14659	7.6518e-08
SART3	-2.54248	5.96455e-20
SAT1	2.11324	1.7494e-05
SATB2-AS1	-7.87366	0.0162424
SBNO2	-2.71605	3.51081e-19
SCAF8	-2.91328	4.1793e-12
SCNN1G	4.33272	0.00594372
SDC4	2.43631	4.30213e-14
SDHAF2	-2.08539	6.81616e-05
SDR42E1	-2.38093	0.000121726
SEC23IP	-2.04681	2.2646e-09
SELPLG	7.5313	7.5072e-06
SENP6	-2.12283	2.54142e-11
SENP7	-2.01717	0.00027173
SEPHS2	2.1941	4.64862e-14
SEPT4	9.60071	5.74151e-05
SERHL	3.89633	0.0195159
SERINC5	2.20307	1.63851e-08
SERPINE1	4.81445	7.53947e-05
SERPINE3	18.8389	0.000376417
SERTAD2	2.24746	1.61505e-10
SERTM1	3.99064	0.000414165
SESN1	2.11594	1.77194e-05
SETD1A	-2.36744	1.74251e-06
SFRP2	4.12583	0.00918692
SGK1	4.88726	2.72056e-17
SGK223	3.14554	3.30244e-13
SGPP2	-2.17432	0.000350779
SIAH1	-2.44493	0.000108603
SIDT2	2.64847	9.19036e-08
SIM1	-2.10061	3.51211e-08
SLBP	2.27805	5.38573e-14
SLC10A3	2.0848	1.10783e-11
SLC16A10	2.74634	0.000611092
SLC16A3	2.21882	1.61776e-06
SLC16A6	-2.90928	0.000190414
SLC1A5	2.08623	1.5718e-08
SLC25A19	2.77934	5.63005e-16
SLC25A25	2.41326	2.57342e-15
SLC25A33	2.1865	6.82758e-12
SLC25A4	2.603	3.78352e-11
SLC30A1	2.07382	1.40905e-05
SLC30A2	2.5699	0.00212134
SLC35B4	-2.46583	1.0477e-13
SLC35E4	2.73817	1.04077e-10
SLC35F6	-2.26422	1.9085e-10
SLC41A1	2.07135	1.3746e-07
SLC43A1	2.12778	0.0205839
SLC4A1AP	-2.67056	2.63169e-12
SLC6A17	4.27029	0.0035787
SLC6A8	3.05923	8.67436e-26
SLC9A4	-2.93912	0.00130194
SLFN5	2.77958	1.23538e-16
SLIT2	2.10654	2.39497e-05
SLITRK1	-4.73994	0.0148728
SMC3	-2.25599	3.72798e-10
SMCR8	-2.49402	2.70191e-12
SMG8	-2.12744	1.77468e-08
SMG9	-2.5265	2.70959e-11
SMIM14	2.03135	2.58418e-07
SMIM15	-2.06411	1.99428e-10
SMTNL2	2.26438	0.000361158
SMYD5	-2.04598	3.82846e-08
SNHG9	2.26533	0.00112114
SNORA33	2.82099	0.0206273
SNORD3B-2	9.83922	0.000113798
SNORD3C	12.9842	0.00476185
SNPH	2.27769	2.79404e-05
SNRNP35	-2.55231	3.45677e-05
SNW1	-2.09559	1.16195e-07
SNX22	2.06417	0.00536224
SNX25	2.10679	1.8765e-05
SOX11	2.45601	5.59423e-19
SOX12	-2.0267	4.10053e-08
SOX9	2.35304	7.50389e-11
SP1	-2.95563	7.7199e-23
SP2	-2.07073	7.15679e-06
SPAG9	2.08161	1.63648e-07
SPIN1	-2.24867	1.06981e-11
SPSB1	3.01903	5.77096e-17
SPTAN1	2.68687	2.49921e-17
SPTBN4	2.46956	0.0170158
SPTSSA	2.1198	1.16549e-07
SQSTM1	2.09846	1.31834e-12
SREK1	-2.2008	0.000806249
SRGAP1	-2.1094	0.000465814
SRSF12	-2.02758	0.00580605
SRSF4	-2.44789	1.12711e-10
STARD8	3.56084	0.000123373
STRN3	-2.25948	3.14648e-10
STX18	-2.37088	2.18266e-08
SYBU	2.09952	0.00179652
TAB1	-2.12415	7.34264e-08
TADA1	-2.11082	0.000123196
TAOK1	-2.04543	5.04517e-08
TBC1D10B	-2.02598	8.72063e-08
TBC1D22B	-2.06276	5.50711e-08
TBC1D2B	-2.13021	0.000171334
TBK1	-2.68477	3.61532e-08
TCERG1	-2.63917	2.97158e-16
TCF15	2.65716	1.47915e-05
TCHP	-2.23531	1.55912e-09
TDGF1P7	3.45002	0.015617
TDRD6	10.619	0.000818179
TEF	-2.09442	8.12769e-09
TEFM	-2.43254	2.43183e-06
TET2	-2.52948	7.57041e-10
TFEB	-2.07653	0.00932985
TGFBRAP1	-2.42937	6.72636e-09
THAP1	-2.11145	0.0110203
THAP6	-2.98846	1.28931e-06
THBS1	2.02687	1.39132e-05
THEGL	4.26693	0.00936638
THUMPD1	-2.26382	9.35878e-08
THUMPD2	-2.18562	0.00018304
THY1	75.7572	0.000810317
TIAM1	2.58243	2.2168e-12
TICAM1	-2.95556	1.42762e-08
TIMM21	-2.63435	1.43275e-09
TIPIN	-2.31117	7.87565e-08
TLK1	-2.40678	2.4162e-16
TLL1	-2.48776	0.00427541
TLR3	-2.03778	0.00739461
TMCC2	-2.47561	6.30391e-09
TMCC3	-2.45536	2.75482e-05
TMEM101	3.10147	0.0243153
TMEM102	-2.06753	0.00358985
TMEM106A	2.60232	0.0188599
TMEM109	-2.39852	4.90282e-07
TMEM115	-2.34892	5.34295e-12
TMEM132B	3.7047	0.00834731
TMEM138	-2.26945	9.92252e-09
TMEM167B	-2.03719	1.89736e-08
TMEM168	-2.26613	8.25077e-09
TMEM171	3.21358	0.0115223
TMEM186	-3.03487	1.5764e-08
TMEM199	-2.26528	4.8839e-06
TMEM2	2.29702	4.78312e-08
TMEM229B	2.44117	0.0435043
TMEM263	2.12588	2.83526e-09
TMEM267	-2.1459	7.49631e-10
TMEM268	-2.95969	4.50336e-10
TMPO-AS1	-2.02934	0.000730635
TMUB2	-2.01836	4.9776e-06
TNFRSF8	-6.00102	0.00257372
TNFSF4	3.27334	0.0233466
TNIP3	-4.79056	0.0156975
TNK1	3.06081	7.53469e-16
TNRC6A	-2.03283	4.04607e-09
TOB1	2.19492	9.29676e-13
TOPBP1	-2.22847	1.86577e-12
TOR1B	2.00732	7.28923e-08
TP53BP1	-2.07901	1.5841e-09
TPI1P2	-2.46666	0.00776446
TRAF2	-2.4662	7.2194e-08
TRAM1L1	-2.94731	2.32206e-08
TRIP10	-2.16203	1.25679e-11
TRIP11	-2.80738	2.16428e-21
TRIQK	-2.03192	8.67163e-07
TRMO	-2.43793	3.82089e-05
TRMT12	-2.13381	3.26932e-07
TRMT5	-3.25137	2.95045e-19
TRMT61A	-2.04185	2.40009e-09
TSPAN13	2.03496	2.14456e-06
TSSC4	-2.74232	1.73174e-14
TTC30A	-2.43	8.89099e-07
TTC33	-2.17496	0.000523628
TTC5	-2.04997	7.88003e-07
TTC7A	2.11468	1.3803e-10
TTI1	-2.66805	5.47038e-16
TUBA1A	2.2912	9.15295e-14
TUBB2B	3.00391	4.78555e-16
TUBB3	4.07112	0.00608473
TUBB4B	2.42436	3.87171e-19
TUBB6	2.26686	2.85628e-12
TUBGCP3	-2.10327	2.17704e-07
TUSC1	-2.00327	4.53283e-07
TYW3	-2.12681	3.70329e-07
U1	52.0932	4.9489e-05
U2	9.84774	0.000159611
U2	3.80215	0.0170979
UBASH3B	2.81807	2.22383e-08
UBE2A	2.04352	4.65253e-10
UBE2S	2.04811	4.40128e-14
UBE2SP1	2.2624	2.31063e-05
UBE2SP2	2.0699	1.22781e-05
UBN2	-2.24366	3.23584e-08
UBR5	-2.04729	6.57991e-08
UBR5-AS1	2.02932	0.0235013
UBXN10	-3.64939	0.0122526
UCP1	2.87825	0.0371421
UHRF1BP1	-2.37808	2.51987e-09
UNC50	-2.21156	2.42816e-06
URB2	-2.05625	1.82674e-05
USF3	-3.09159	5.93027e-11
USP21	-2.57941	7.27632e-09
USP27X-AS1	-6.23329	3.13221e-05
USP30	-2.68173	4.18056e-08
USP42	-2.13046	2.78271e-07
USP54	-2.09532	6.15525e-08
USPL1	-2.16931	5.12865e-06
UTP15	-2.00635	4.76315e-07
UTP18	-2.05121	4.75189e-07
UTP23	-2.00928	3.61532e-08
UXS1	2.15989	1.51258e-07
VAX2	2.02295	0.00372482
VEZF1	-2.26419	6.24813e-14
VLDLR	-2.43636	6.07544e-09
VPS33A	-2.37782	2.45812e-06
VPS37C	-2.04508	4.17502e-08
VWA9	-2.13567	5.65102e-11
WDR35	-2.25358	5.5322e-10
WDR36	-2.57117	1.31406e-14
WDR43	-2.38651	7.333e-14
WDR48	-2.39205	2.50022e-16
WDR5B	-3.00669	3.74075e-12
WDR63	2.21076	0.0301938
WDR76	-2.75973	2.83894e-16
WDR81	-2.3759	8.65609e-09
WI2-1896O14.1	5.66962	1.5055e-05
WNT9B	132.874	8.26077e-05
XPO1	-2.13997	1.74669e-11
XRN1	-2.52039	4.96119e-11
YARS2	-2.7677	3.16301e-12
YEATS4	-2.54103	5.60329e-12
YRDC	-2.03781	8.08138e-09
ZBTB14	-2.1056	6.79164e-09
ZBTB2	-2.08851	4.61719e-08
ZBTB33	-2.02252	7.84602e-07
ZBTB45	-2.11955	1.04303e-05
ZBTB6	-2.12166	8.16854e-08
ZC2HC1C	-2.82927	5.06973e-08
ZC3H12A	2.64554	7.46474e-13
ZC3HAV1L	-3.28879	1.34628e-09
ZC3HC1	-2.27768	7.86302e-07
ZCCHC4	-3.2169	6.81059e-07
ZCCHC6	-2.22678	2.50879e-09
ZDHHC21	-2.14713	5.20567e-10
ZFAS1	2.23411	0.000160166
ZFAT	-2.12459	0.000167235
ZFHX4	-2.44411	8.33741e-08
ZFP14	-3.64265	1.84329e-08
ZFP36	3.54952	2.93747e-22
ZFP62	-2.41769	8.83037e-09
ZFP82	-2.09241	0.0435043
ZFP90	-2.15821	2.27679e-05
ZFP91	-2.72089	1.31507e-21
ZFX	-2.13137	7.31211e-11
ZFYVE26	-2.11396	2.44642e-09
ZGPAT	-2.01174	0.00477665
ZIC2	3.25724	0.0258699
ZMAT4	4.70718	1.66728e-05
ZNF124	2.29982	5.71439e-08
ZNF143	-2.34111	9.55917e-09
ZNF146	-2.17664	1.56838e-12
ZNF148	-3.11886	5.9473e-19
ZNF165	-2.07764	0.00161732
ZNF2	-2.15953	3.28337e-05
ZNF202	-2.08341	5.05996e-06
ZNF212	-2.99127	9.04014e-12
ZNF22	-2.37402	1.04619e-06
ZNF229	-2.01686	0.001123
ZNF232	-4.32386	1.18031e-05
ZNF233	-2.78084	0.00315111
ZNF234	-3.00791	4.44547e-06
ZNF235	-2.07518	0.0131142
ZNF24	-2.72655	1.42958e-15
ZNF260	-3.23158	3.03837e-23
ZNF268	-2.71907	4.96422e-11
ZNF280C	2.9556	1.22187e-22
ZNF30	2.59097	5.18473e-07
ZNF316	-2.10452	4.75941e-09
ZNF317	-2.01287	9.12181e-10
ZNF329	-2.79559	7.21001e-08
ZNF335	-2.39574	5.08931e-10
ZNF33A	-2.42625	2.14965e-13
ZNF33B	-2.69781	1.5837e-09
ZNF346	-2.28832	2.85734e-07
ZNF354C	-6.04044	0.00383264
ZNF382	-3.41045	3.17053e-05
ZNF384	-2.51195	1.63015e-12
ZNF407	-2.27244	1.61776e-06
ZNF418	-2.05814	0.0422045
ZNF440	2.43582	7.84354e-10
ZNF442	2.76649	0.00109959
ZNF444	-2.60476	2.08694e-07
ZNF449	-3.77652	1.89604e-07
ZNF473	-3.39578	1.97395e-13
ZNF548	-2.40487	2.51184e-06
ZNF551	-2.17028	3.50531e-07
ZNF561	-2.06492	6.70836e-07
ZNF568	-2.15775	0.000173301
ZNF579	-2.87056	4.10573e-10
ZNF585B	-2.83816	6.31986e-12
ZNF587B	-2.33828	3.30132e-08
ZNF605	-3.15026	2.84342e-05
ZNF614	-2.11137	6.82503e-05
ZNF618	-2.21355	9.2682e-05
ZNF619	-2.66627	4.68653e-08
ZNF628	-2.48992	3.45772e-07
ZNF649	-2.81478	5.89724e-05
ZNF66	3.58614	0.0120652
ZNF670	2.22062	2.65776e-05
ZNF677	-2.7945	0.0064721
ZNF678	-2.59458	1.79879e-07
ZNF691	-2.54862	0.000186638
ZNF7	-2.33518	1.12674e-08
ZNF70	-2.15871	0.00197849
ZNF703	2.57842	2.82347e-11
ZNF747	-2.57574	0.0417139
ZNF761	2.23587	0.00121798
ZNF770	-2.95282	1.89885e-14
ZNF776	-2.79596	3.26347e-09
ZNF780A	-3.18204	7.7432e-15
ZNF787	-2.20583	7.24957e-06
ZNF8	-7.27866	7.00574e-14
ZNF813	-2.49379	0.00802695
ZNF821	-2.86853	0.00773076
ZNF829	-2.19427	0.000533347
ZNF839	-2.92644	2.23766e-09
ZNF844	2.8424	1.13888e-05
ZNF846	2.06232	0.0011158
ZNF879	-2.21997	0.0377383
ZNF92	2.12984	3.07354e-06
ZNHIT2	2.5317	1.24682e-12
ZRSR2	-2.12073	0.00109121
ZSCAN26	-3.16085	5.97687e-05
ZSCAN29	-2.2014	4.12453e-09
ZSWIM5	2.0678	0.00210949
ZSWIM6	2.49867	2.29125e-10
ZXDB	-2.18051	2.37778e-05
ZZZ3	-2.3669	6.55921e-14

## Sheet: i-BET858 (24h)
Gene Symbol	FoldChange	padj
AACS	2.09497	3.53104e-29
AADAC	-20.516	8.90033e-06
AADAT	-2.06977	3.92592e-05
AAMDC	3.371	6.06208e-60
AANAT	-4.62189	0.00477828
AASS	3.5417	9.78828e-18
AATK	-2.61619	1.11848e-07
ABCA1	-2.19469	3.22121e-05
ABCA3	2.78714	8.05157e-28
ABCA5	7.70969	6.03999e-68
ABCA7	3.49976	1.15214e-30
ABCB1	25.3394	5.0193e-10
ABCB4	-2.74101	0.0288993
ABCB5	-7.43089	6.54894e-05
ABCC10	2.57438	1.62654e-22
ABCC3	-2.79748	5.68741e-05
ABCC4	-2.41838	1.1636e-08
ABCC5	2.36977	7.61317e-15
ABCD2	222.404	6.12069e-06
ABCD3	2.48374	6.46764e-45
ABCG1	3.5669	2.36349e-08
ABHD1	-2.45769	0.0383312
ABHD15	2.14284	9.82095e-11
ABHD17AP5	-11.4003	0.00406096
ABHD17B	2.19311	1.18038e-20
ABHD3	4.37091	3.55035e-39
ABLIM2	2.34192	3.74958e-05
ABO	-3.97687	0.0159975
ABTB2	3.45634	3.76749e-36
AC000068.5	2.61527	0.000402576
AC002454.1	-2.43475	0.0426131
AC004870.4	-9.0791	0.000417871
AC004987.9	2.40263	0.000426402
AC005082.12	-8.41316	4.20727e-41
AC005083.1	-2.07599	0.000157771
AC005154.6	-2.64773	3.88969e-05
AC005498.3	2.46607	0.0398538
AC006273.5	-2.75065	0.00385132
AC007191.4	-3.72662	0.00330547
AC007389.3	-33.1866	5.37502e-09
AC007392.3	2.01073	0.0489562
AC007743.1	-4.8761	3.97196e-08
AC009303.2	2.27682	0.0309315
AC009948.5	-2.01464	0.00347001
AC012314.8	2.36368	0.0496293
AC012499.1	-16.7632	4.69261e-10
AC025335.1	6.24991	1.06007e-21
AC061992.2	-2.23139	0.0264902
AC074289.1	-2.16963	0.031247
AC079305.10	5.36075	0.00430964
AC093323.3	2.633	4.75266e-35
AC096669.3	-3.67857	0.00938978
AC104534.2	2.29538	0.0359677
AC104667.3	-4.86627	1.46729e-07
AC109642.1	-20.1443	8.32871e-05
AC141928.1	-5.15662	0.000220361
AC144652.1	2.00004	0.0182939
AC145343.2	2.35066	0.0472953
ACADSB	2.64937	2.99094e-25
ACAP1	2.03589	0.0142463
ACAP3	3.07713	4.78656e-49
ACBD7	2.82219	2.35422e-25
ACER2	2.98669	2.78139e-08
ACHE	2.66082	0.0123814
ACKR2	-2.01726	5.95038e-11
ACKR3	-3.40205	0.0113382
ACOX2	-2.18499	0.0248722
ACP7	-5.22637	8.03052e-09
ACPP	-5.40747	2.06192e-21
ACSBG1	32.4631	5.02045e-09
ACSL1	3.6675	2.8438e-65
ACSM3	-6.7236	3.35032e-09
ACSS1	-2.71447	4.01232e-28
ACTBL2	-2.46778	0.00124616
ACTL10	2.13972	2.04611e-05
ACVR1C	10.724	1.49395e-06
ACVR2B	-2.09015	2.88537e-07
ACY3	-83.432	0.00069366
ADA	-3.02355	1.06185e-07
ADAM21	-6.43641	1.73492e-06
ADAM23	2.46001	5.89315e-07
ADAMTS1	-3.07162	2.77715e-57
ADAMTS15	-3.86286	1.13086e-65
ADAMTS4	5.011	0.0114572
ADAMTS5	-2.3171	2.23643e-06
ADAMTS7	4.94221	6.78854e-32
ADAMTS8	-5.37491	2.3311e-20
ADAMTS9	-7.02566	1.36689e-10
ADAP2	-3.01359	5.63237e-05
ADARB1	3.30007	3.96073e-50
ADAT2	-5.04003	5.69315e-12
ADCK5	2.78677	1.32844e-23
ADCY3	-2.34759	1.16171e-10
ADCY7	-6.32464	3.89028e-18
ADGRF1	-50.2626	8.25463e-86
ADGRF2	-37.2797	2.89148e-10
ADGRF4	-20.4304	9.09233e-23
ADGRG5	7.43071	0.00214332
ADGRG6	-2.28103	6.43728e-13
ADGRL1	-2.22476	1.29846e-25
ADGRV1	5.8119	5.77718e-46
ADM2	-4.17982	7.70246e-09
ADNP-AS1	-2.37063	0.0256634
ADORA1	-2.5968	1.34043e-34
ADORA2B	-4.9264	7.32137e-08
ADRA1B	-2.94058	1.59915e-07
ADRA2A	-3.93688	6.1213e-28
ADRA2C	-3.01223	1.00216e-12
ADRB2	5.38694	0.00308007
AEBP1	-2.9166	3.91298e-10
AEN	-2.40548	5.00995e-10
AES	-2.17753	1.00504e-31
AFAP1L2	-3.03991	9.86922e-22
AFF1	2.24138	3.59668e-15
AFF4	2.18606	6.03794e-30
AGAP2	-3.09818	0.0228479
AGER	-2.0544	0.0200401
AGFG2	2.11746	5.86589e-11
AGMAT	-5.19356	2.49384e-25
AGPAT3	-2.49266	5.42476e-43
AGR3	-74.4778	0.00100596
AGTR1	14.3936	0.00153547
AGTRAP	-2.4873	1.61225e-33
AHCYL2	2.58564	1.76339e-12
AHI1	2.14802	4.41335e-08
AHR	2.73946	1.00356e-19
AIFM3	-5.25189	0.00579226
AK4	-5.0675	9.10937e-93
AK4P1	-2.59647	0.000249264
AKAP13	2.70773	2.07891e-23
AKAP6	-2.17454	2.44312e-11
AKR1C3	2.04449	0.00932938
AKT3	-2.07173	0.0283516
AL035610.2	-16.7399	6.24891e-07
AL133493.2	-7.45233	0.00173918
AL162759.1	-3.33089	0.000858525
AL592528.1	-35.2261	0.000501128
ALAD	2.25073	1.60608e-15
ALDH1B1	-3.82308	1.131e-43
ALDH3B2	-3.16905	2.88641e-18
ALDH4A1	2.96362	2.07307e-11
ALG1L7P	-2.08545	0.0494656
ALG1L8P	-2.36803	0.0189756
ALG3	-2.14011	6.54763e-23
ALG8	-2.58247	2.269e-46
ALK	-2.59919	6.09411e-08
ALKBH3	-2.10098	7.43425e-10
ALKBH4	-3.72079	3.92316e-15
ALKBH8	-3.01255	4.52209e-07
ALOX12	3.29942	0.00516652
ALPPL2	3.94029	0.00355059
ALS2	2.17518	7.57233e-27
AMER1	-3.34081	2.01913e-19
AMIGO2	-2.26048	2.28663e-19
AMPD2	-3.45371	5.81958e-26
AMPH	15.482	9.18673e-06
AMZ1	-2.93526	0.00734221
AMZ2P1	2.40676	3.67987e-08
ANGPT1	-8.28271	4.43937e-05
ANGPTL6	3.67151	0.00710049
ANK3	-3.71602	8.47051e-69
ANKAR	-2.83974	0.00675507
ANKRD12	2.14402	4.7063e-08
ANKRD13A	2.28343	1.80833e-24
ANKRD18B	-15.103	0.000721181
ANKRD2	-6.89372	1.45518e-13
ANKRD22	-2.78338	4.948e-05
ANKRD26	2.05606	1.2928e-06
ANKRD35	2.40936	0.0286994
ANKRD37	2.3795	0.00109387
ANKRD53	19.9284	0.00252981
ANKRD6	-2.27957	0.000366621
ANKRD9	-2.06808	1.02904e-12
ANO1	-7.08033	2.59181e-08
ANO2	-3.32645	0.000535055
ANO9	-2.40967	9.20925e-08
ANOS1	2.2431	2.6584e-15
ANP32A	-2.80328	3.43928e-52
ANP32B	-3.09169	2.50477e-79
ANP32E	-2.92567	1.59279e-71
ANPEP	-6.5865	4.96678e-11
ANXA3	-3.48927	1.79358e-60
ANXA9	-6.48235	9.24064e-35
AP000230.1	-4.17991	0.00874283
AP000648.5	-2.32812	0.000117625
AP000662.4	-3.46745	0.0106317
AP000692.10	45.781	2.82637e-05
AP001062.7	-2.69381	0.00859195
AP001065.15	3.01469	5.61764e-08
AP001505.10	-2.25189	1.88591e-05
AP001626.1	-3.86086	1.49333e-15
AP001626.2	-9.7266	3.76343e-05
AP1S2	3.4661	8.33295e-25
AP3B2	2.0187	0.00392221
AP4S1	-2.22282	0.000171394
APC2	2.17	1.8473e-05
APH1B	-2.49818	2.24303e-05
APLP2	2.47266	2.54722e-58
APOBEC3C	-6.13125	1.22192e-19
APOBEC3F	-2.08675	0.00165938
APOL1	-2.55542	1.42318e-07
APOL3	-4.6689	0.00316228
APOL6	-10.3367	4.7052e-28
AQP11	2.28842	7.62083e-12
AQP2	-8.53306	0.00254994
AQP3	8.55783	2.36546e-36
AQP5	-4.06276	2.22275e-06
AQP9	-28.224	0.000436569
ARAP2	3.01285	2.21902e-27
ARAP3	-2.1754	0.000183695
ARC	4.11835	0.000178073
AREG	2.19718	0.000371576
ARG2	2.23186	1.55565e-08
ARHGAP10	-2.18897	2.91115e-07
ARHGAP24	-5.14001	3.50959e-30
ARHGAP26	3.05675	1.02475e-14
ARHGAP28	2.25787	6.15545e-07
ARHGAP31-AS1	-23.563	0.000865125
ARHGAP4	2.38599	2.57971e-05
ARHGAP40	-3.80044	0.00949669
ARHGAP9	-2.46264	0.035558
ARHGDIB	-2.79341	3.25047e-13
ARHGEF10L	-3.84856	3.76801e-13
ARHGEF16	-3.15074	2.44552e-44
ARHGEF19	-2.05267	1.44267e-19
ARHGEF2	-3.15801	1.22967e-35
ARHGEF28	-2.29926	2.16555e-09
ARHGEF40	-2.57699	9.20646e-17
ARHGEF6	-2.92328	0.0128369
ARID3A	-2.08485	3.04803e-11
ARL10	-2.10705	0.00367791
ARL15	3.87205	8.8879e-34
ARL6IP1	2.03258	1.26102e-36
ARMC3	-3.36531	0.000133525
ARMC4	-10.504	4.41335e-08
ARPC1B	-2.50726	0.000703718
ARPIN	-2.67731	3.594e-05
ARRB1	-3.02794	1.28803e-12
ARRDC2	-2.33541	0.000205123
ARRDC4	2.90023	1.39013e-09
ARSA	2.42369	1.60731e-12
ARSI	-2.33963	0.00938978
ARSK	2.86772	1.04534e-14
ARTN	-2.58998	0.000120713
ARVCF	2.52656	4.02531e-28
ASB16	3.75783	1.4428e-07
ASB16-AS1	2.22958	2.16567e-07
ASB5	-2.43598	0.0417013
ASCL2	-8.95854	0.00027395
ASGR1	-12.4299	0.000148998
ASH1L-AS1	2.35848	0.00946812
ASIC1	-2.31412	4.72926e-10
ASNS	2.56512	0.0115124
ASPHD1	-2.45911	7.52052e-06
ATF3	2.71532	1.14889e-19
ATG2A	2.11598	5.86826e-30
ATG2B	2.13133	4.90306e-17
ATG4A	2.39247	3.96448e-19
ATOH8	-3.78229	0.000251436
ATP10A	-14.0415	4.2483e-06
ATP10B	-2.14436	0.0170797
ATP10D	4.00793	2.34901e-37
ATP11B	2.18735	5.35223e-31
ATP13A2	2.00797	7.48396e-17
ATP1B1	2.55321	3.81583e-32
ATP1B2	10.5601	5.85407e-20
ATP1B3	3.75249	6.6707e-114
ATP2B2	-15.4752	6.12729e-44
ATP2C2	-2.05892	1.08551e-07
ATP5G1	-2.48357	1.01914e-31
ATP6V0A1	2.1592	2.45993e-12
ATP6V0D1	2.11329	2.6881e-40
ATP6V0D2	-3.64653	1.51476e-05
ATP6V1C2	4.91712	3.51686e-07
ATP8A1	2.20453	4.0696e-09
ATP9A	-3.17579	2.4208e-41
AXIN2	-2.05531	0.000204819
AXL	-4.11745	0.00242499
AZIN2	2.01719	0.021553
B2M	2.15755	3.42338e-31
B3GALNT1	-2.38467	2.5225e-23
B3GALT2	-12.8489	2.35693e-05
B3GAT3	2.15811	1.58612e-27
B3GNT3	-3.28571	1.76184e-18
B3GNT7	-5.84866	0.000531427
B4GALNT4	-4.04477	6.79121e-56
B4GALT2	-2.66175	3.70212e-44
BACE1	2.0668	6.63974e-10
BACE2	-3.20614	1.30161e-13
BAIAP2	2.91055	1.92236e-75
BAIAP2L2	-2.65427	0.0106317
BAIAP3	13.6846	3.24806e-81
BAMBI	2.86461	5.49656e-05
BANK1	-2.71149	1.26535e-10
BARX2	-4.02804	1.29291e-31
BAZ1A	2.28717	7.84224e-17
BBOX1	-4.6754	8.5602e-64
BCAT1	-9.41703	1.51328e-122
BCL2	-7.22128	2.08709e-07
BCL2L11	2.26819	1.51622e-27
BCL3	-3.34523	2.20871e-10
BCL6B	-3.50456	0.00962056
BDH1	-5.8708	3.70535e-32
BDH2	-2.37891	3.63045e-06
BDNF	-2.42369	0.0138972
BEGAIN	-9.5358	1.00903e-05
BEND3	-6.05396	8.51954e-55
BEND5	-4.19431	0.00264536
BEST1	3.24869	0.00502187
BEX5	5.93383	2.85783e-24
BFSP1	-2.21441	0.0122096
BHLHA15	-5.47237	0.000568844
BHLHE40-AS1	-3.28344	0.00226672
BHLHE41	-3.42493	2.21027e-80
BICDL1	2.38306	1.49124e-11
BID	-4.44891	1.68995e-104
BIVM	-2.19384	0.00140619
BLACAT1	-4.124	3.14264e-29
BLNK	-45.187	0.000253251
BMP3	-47.3116	1.58306e-15
BMP6	6.88175	6.23361e-16
BMP7	-2.47691	1.62052e-53
BMP8A	3.69144	0.00108573
BMP8B	2.75803	6.61093e-07
BMPER	-11.9492	6.50793e-12
BNC2	-2.3112	1.04662e-12
BNIP1	-2.04179	0.000152375
BOC	-5.23069	4.30888e-96
BOK	-2.83513	5.66405e-13
BOLA1	11.6453	2.33131e-07
BOLA3	-2.53819	2.12094e-05
BPIFA2	-6.39617	5.13862e-05
BRD2	2.03722	5.4442e-17
BRINP1	-2.27315	0.000609582
BRIX1	-2.38644	8.85923e-25
BSN	2.72589	0.000664767
BSND	-21.3457	0.00118214
BST2	-6.92618	7.46429e-07
BTBD16	-2.2862	0.0216853
BTC	-3.17771	7.10426e-30
BTD	4.00221	2.00585e-40
BTG1	2.2401	2.7175e-25
BTN3A1	-2.76427	7.92572e-09
BTN3A2	-2.98779	2.40056e-06
BTN3A3	-3.61044	3.42099e-05
BTNL9	-2.64277	0.000841887
C10orf11	-3.5844	2.05484e-07
C10orf128	-23.3501	2.86754e-20
C11orf63	-2.46192	0.00176951
C11orf70	-2.23675	0.00200886
C11orf96	3.20133	0.0223273
C14orf132	2.0671	2.27699e-08
C14orf37	10.3323	3.35537e-67
C15orf52	-2.12242	5.74518e-08
C15orf56	-2.48471	0.0310049
C15orf62	2.2993	3.33339e-05
C16orf62	-3.01172	4.72151e-28
C16orf86	-7.53089	0.000261051
C17orf51	3.10336	2.80384e-20
C18orf8	2.63602	9.09179e-27
C19orf44	-2.45982	0.00154561
C19orf57	-2.09707	0.00174503
C19orf66	-7.65111	4.58309e-07
C1orf106	-2.2901	2.21007e-16
C1orf159	-2.2238	1.98774e-21
C1orf226	3.38498	6.75563e-15
C1QL1	8.46988	1.55852e-32
C1QL4	2.27238	0.00394473
C1QTNF1	-3.81892	0.000257342
C1R	-3.32766	7.57907e-10
C1RL-AS1	-5.15088	0.000517974
C1S	-2.54858	1.52e-06
C20orf196	-3.03133	0.00393277
C2CD2	-4.37411	4.13729e-19
C2CD4A	3.98577	0.0141548
C2CD4C	-3.93941	0.0186405
C2orf50	-2.54474	0.0181691
C2orf54	-4.39193	6.42081e-07
C2orf70	-5.59375	0.000581024
C3orf18	-5.42696	4.18158e-13
C3orf33	-8.62096	6.29157e-05
C3orf58	3.56432	6.56178e-49
C4orf19	-3.09681	0.000635046
C4orf32	6.29553	6.29276e-72
C5AR1	-2.86926	0.000267763
C5orf34	-2.28753	3.28655e-10
C5orf42	2.57844	7.68037e-11
C5orf45	2.1705	2.09813e-08
C5orf56	-5.69882	0.00567167
C6orf226	2.80058	1.10965e-07
C6orf99	2.94956	5.98157e-05
C7orf26	2.26959	4.49617e-20
C8orf4	-5.93829	0.0031316
C9orf116	-4.14006	5.45164e-16
C9orf72	2.13884	5.65011e-11
CA11	-7.68554	4.08336e-22
CA2	-4.46216	2.21627e-101
CA3-AS1	-6.09812	1.4146e-13
CA8	2.19849	2.00735e-14
CAB39L	-3.65855	3.83664e-06
CACHD1	2.00398	1.12282e-13
CACNA1B	5.32312	0.00140039
CACNA1D	-3.95825	2.85562e-07
CACNA1H	33.3427	5.38068e-06
CACNA2D2	5.23127	1.32999e-19
CACNA2D3	-2.04224	1.34995e-06
CACNB4	-8.73729	0.00138619
CACNG4	-2.05485	2.3375e-32
CACNG6	-19.6647	0.000351601
CADM2	9.3725	1.54781e-56
CALCRL	-6.26706	2.48379e-05
CALHM2	-2.27827	9.24611e-07
CALM1	2.27362	4.5915e-59
CAMK1D	-5.87364	8.44847e-51
CAMK2N1	-2.12031	2.51716e-08
CAMSAP3	2.26327	5.44559e-24
CAND2	-4.23556	5.19814e-08
CAP2	-3.06833	6.61158e-12
CAPG	-2.25321	4.51813e-22
CAPN12	-2.1299	0.0250313
CAPN13	-5.28459	2.74478e-06
CAPN2	-2.22986	9.17236e-30
CAPN5	3.40333	2.68071e-96
CAPN9	-2.39042	0.00624353
CAPSL	-2.60188	0.00465235
CARD10	-2.32128	7.25429e-12
CARD16	-5.48651	3.92215e-07
CARD6	-12.9537	0.000157771
CARMIL2	-2.91513	7.86284e-11
CARNS1	2.08555	0.0451782
CASC10	-3.3891	4.89745e-20
CASC8	-4.00379	0.000202637
CASC9	-3.16015	3.69326e-07
CASK	2.19732	3.37577e-14
CASKIN1	-3.34285	2.30891e-06
CASKIN2	-2.36784	1.86745e-28
CASP1	-33.6773	4.40427e-12
CASP4	-3.51033	3.44513e-23
CASP9	2.25173	2.85807e-23
CASR	-4.2465	0.00654354
CBFA2T2	2.10054	8.33478e-17
CBR3-AS1	4.19602	0.000673333
CBS	-2.83919	1.2522e-09
CBSL	-4.27151	8.72634e-19
CBX4	2.45339	1.25289e-38
CC2D2A	-4.17659	7.54856e-23
CCDC102A	-4.1137	1.12381e-29
CCDC106	-2.45075	5.10323e-14
CCDC112	2.15513	9.3547e-07
CCDC126	3.09426	5.33605e-17
CCDC134	3.47465	2.20693e-12
CCDC144NL	3.68722	1.27201e-06
CCDC146	-15.2503	1.31454e-32
CCDC148	2.11095	0.038065
CCDC149	-2.01671	1.89455e-05
CCDC160	-2.06238	0.0452755
CCDC177	2.9094	0.0212041
CCDC178	-2.53842	0.00942974
CCDC186	2.01318	6.80453e-15
CCDC188	-10.7707	0.00700717
CCDC191	-3.11865	5.18902e-06
CCDC24	-2.41577	1.59698e-08
CCDC26	-6.54426	0.00167141
CCDC27	-3.05081	0.0275897
CCDC40	-2.3324	0.000730889
CCDC58	-2.62244	6.74252e-30
CCDC58P3	-2.42322	0.00720662
CCDC68	-2.36078	0.00141382
CCDC69	3.81314	1.26254e-24
CCDC74A	-2.19755	0.000149664
CCDC82	2.84896	4.59406e-19
CCDC86	-2.51247	1.38081e-11
CCDC87	4.55606	2.08044e-10
CCDC88A	2.02592	1.67184e-06
CCDC88B	-2.02372	3.3684e-05
CCDC92	2.76191	1.57715e-13
CCDC96	2.34943	0.00175483
CCL20	-3.81271	0.0142306
CCL28	-12.4488	1.09414e-184
CCM2L	2.36996	2.52715e-05
CCNA1	6.93756	2.8188e-95
CCND3	2.09359	4.3853e-26
CCNYL1	3.07	4.3847e-37
CCR1	-127.966	0.000143544
CCR4	12.5673	0.00201024
CCSAP	2.10816	3.50834e-20
CCSER2	2.7649	1.02267e-38
CD164L2	2.82452	0.0108949
CD19	-5.83388	0.00384839
CD200	-2.51013	7.81485e-18
CD40	-5.78557	4.27179e-10
CD47	-2.07138	3.64462e-44
CD69	-2.79319	0.0182747
CD82	-2.21459	4.19561e-33
CD83	-3.0362	5.95818e-08
CDC42BPG	2.05956	1.73927e-20
CDC42EP1	-6.1373	5.07521e-68
CDC42EP5	-8.08021	1.28971e-32
CDCA2	2.03781	1.35181e-26
CDCA7	-2.21706	2.1238e-15
CDH1	2.10051	8.4559e-32
CDH15	18.8156	0.000685823
CDH18	-2.37558	8.24446e-25
CDHR1	2.4588	2.90253e-06
CDIP1	2.1356	6.03133e-12
CDK2AP1	-2.44427	1.2393e-39
CDK5R2	3.42745	0.000337857
CDK6	-2.34553	3.49836e-36
CDKL5	2.2748	5.01148e-05
CDKN1A	12.1688	1.24487e-108
CDKN1C	2.85372	5.29569e-19
CDKN2D	4.29711	6.58844e-74
CDON	2.10778	3.35434e-06
CEACAM1	-4.98251	0.00161706
CEBPB-AS1	-6.10708	0.000692828
CEBPD	-3.44535	1.36857e-41
CEMIP	-5.70284	4.77636e-12
CEP104	2.21654	1.4629e-29
CEP131	2.0967	9.35771e-23
CEP170B	2.00286	2.59231e-16
CEP250	2.06029	2.92097e-09
CEP295NL	17.142	0.00177371
CEP350	2.34947	5.32639e-13
CEP85	2.03491	7.12041e-11
CEP85L	3.2708	9.00137e-07
CERS4	-2.59949	8.63983e-28
CES3	-5.46011	1.93795e-10
CFAP52	-2.21558	0.0496728
CFAP54	-2.92697	0.00363272
CFAP65	-3.39657	0.00183726
CFAP97	-2.19617	1.19312e-17
CFLAR	-2.14907	1.88765e-12
CGREF1	-2.00291	0.000857426
CH17-264L24.1	3.01442	0.00958616
CH17-373J23.1	161.419	1.91827e-05
CHCHD4	-2.21297	4.48898e-12
CHCHD6	-4.64408	3.18103e-51
CHCHD7	3.35148	5.69486e-73
CHD3	-2.42092	4.10877e-05
CHD5	-2.01738	0.00652091
CHGA	9.71522	3.50141e-59
CHI3L1	-2.19052	0.0305265
CHKA	2.79489	6.82191e-32
CHODL	-3.34915	2.27179e-22
CHRDL1	-3.8429	2.54466e-44
CHRNA5	2.36451	1.44992e-09
CHRNB1	-2.94395	1.04249e-08
CHST1	3.18343	0.0203384
CHST15	-2.62131	3.8859e-26
CHST2	2.92701	5.57333e-57
CHST3	-3.07797	1.13529e-12
CHST4	-9.44926	9.97136e-06
CIART	-2.00114	0.00109949
CILP	-4.4337	5.45348e-82
CIRBP	2.48249	6.61338e-46
CIRBP-AS1	2.97698	0.00441787
CITED2	3.2934	2.44966e-97
CITED4	2.44909	1.5521e-16
CKB	2.44036	7.67766e-61
CLCC1	2.17731	9.51498e-17
CLCN5	2.15891	4.34907e-09
CLDN1	-3.83651	4.78578e-71
CLDN10	-2.53631	0.000148022
CLDN16	-9.81012	5.32893e-113
CLDN5	4.68838	0.0015421
CLEC11A	4.99083	4.5999e-05
CLEC7A	-7.67993	0.00139817
CLIC5	-2.20918	1.52927e-24
CLIP2	2.2132	3.08984e-10
CLK1	2.42535	4.1412e-14
CLMP	-2.7068	0.024384
CLPP	-2.33321	3.62946e-17
CLSTN2	4.7457	8.96233e-91
CLUL1	3.66626	0.0032803
CMB9-22P13.1	2.44351	2.56691e-08
CMPK2	-2.21033	0.028614
CNGB1	-37.0523	2.33293e-10
CNIH2	-6.53902	6.23427e-16
CNN2	-2.94464	1.74417e-62
CNNM3	2.24799	1.16333e-24
CNNM4	2.84434	7.90978e-50
CNPY4	2.472	2.94294e-06
CNTN2	-4.91132	0.00544363
CNTNAP2	2.45059	0.0172294
COA6	-2.10204	4.41008e-10
COA7	-2.88399	4.94192e-30
COL15A1	5.7151	0.0010277
COL1A2	-2.9256	0.0166212
COL23A1	-2.40172	7.82734e-07
COL26A1	-2.88704	2.88559e-52
COL27A1	-2.16292	0.00985957
COL5A2	-2.13659	3.74111e-12
COL5A3	12.8763	9.07287e-05
COL9A1	-6.84413	3.98682e-05
COL9A2	-3.1352	1.29723e-18
COL9A3	-2.10098	0.0425652
COMT	-2.28099	1.00438e-19
COMTD1	-4.61297	1.01888e-33
COPZ2	-2.12141	0.0138019
COQ3	-2.25256	3.26981e-09
CORO2A	-2.32712	4.26793e-18
CORO6	2.46772	0.000259405
COX10	-2.0978	2.55718e-17
CP	-3.08477	5.93351e-19
CPA6	-2.46332	0.0170762
CPE	2.19875	1.62847e-25
CPEB2	2.36238	0.00462332
CPEB4	2.69483	2.09822e-29
CPED1	-4.15169	0.00225405
CPM	-2.25821	1.13138e-33
CPNE2	-3.0399	4.52205e-22
CPS1	-3.83031	2.08215e-09
CPXM2	-4.19348	0.00422918
CR2	3.62445	4.5432e-07
CRACR2B	-2.68922	0.00273372
CRB2	-54.2195	1.10459e-24
CREB3L1	5.01734	2.37269e-07
CREG1	2.01989	5.58819e-40
CRIM1	2.1114	7.10426e-30
CRTAC1	16.8788	2.86851e-05
CRYAB	-3.40695	7.86836e-14
CSF1	-6.8692	9.7553e-07
CSPG5	-2.69989	4.24973e-18
CSRNP1	2.04379	8.27714e-14
CSRNP2	2.75041	2.10911e-52
CTA-253N17.1	2.39657	0.031974
CTA-292E10.6	-4.51579	0.000363891
CTA-392E5.1	-4.88114	0.00727902
CTA-445C9.14	-2.64355	1.76397e-06
CTA-963H5.5	2.59676	0.0168233
CTAGE5	-2.00493	1.3597e-08
CTB-178M22.2	-4.87106	0.00924455
CTC-246B18.8	-10.2175	2.0188e-07
CTC-308K20.1	3.85255	0.00978866
CTC-360G5.9	-2.33046	0.0142524
CTC-425O23.5	3.72443	1.52034e-07
CTC-463A16.1	2.0941	0.0301655
CTC-498J12.1	-46.3691	0.00465999
CTC-499B15.5	6.23581	0.00877526
CTC-501O10.1	-2.32626	0.00517095
CTD-2015B23.2	2.0496	0.0254419
CTD-2114J12.1	-2.00941	0.032852
CTD-2186M15.3	-2.29039	0.00682614
CTD-2228K2.7	2.51979	3.42811e-05
CTD-2256P15.2	2.7153	7.7705e-09
CTD-2270P14.1	2.01741	0.000452706
CTD-2284J15.1	-4.39523	0.0050368
CTD-2314B22.1	-4.16799	0.000490935
CTD-2319I12.10	5.2594	0.00308694
CTD-2357A8.3	-2.1541	0.0328263
CTD-2410N18.3	3.34341	0.000186283
CTD-2526M8.2	3.12395	0.00473469
CTD-2528L19.6	-6.03467	7.67919e-10
CTD-2530H12.4	-3.49993	0.00769567
CTD-2538C1.2	11.2467	2.47089e-39
CTD-2574D22.2	2.33766	0.000183701
CTD-2619J13.19	-3.90966	0.00587834
CTD-2619J13.8	3.98887	0.0191266
CTD-2619J13.9	3.27198	0.00253796
CTD-2651B20.3	2.39822	0.0300057
CTD-3014M21.1	17.9402	8.99605e-34
CTF1	-2.2111	0.00347583
CTNNA2	-2.47632	3.35099e-07
CTPS2	-2.01944	1.18718e-08
CTR9	2.49249	9.37863e-53
CTSK	2.03413	0.0256735
CTSLP1	-2.49082	0.0328405
CTSS	-7.35072	4.39361e-13
CTSV	2.08495	6.11116e-24
CTTNBP2	-2.30314	6.83214e-10
CUEDC2	-2.20395	2.68268e-18
CX3CL1	-2.26063	2.87338e-07
CXCL1	-12.0261	1.53276e-31
CXCL14	7.5082	0.0175184
CXCL16	-3.26261	1.3452e-16
CXCL2	-3.45962	0.00190708
CXCL6	-8.41514	0.00410597
CXCL8	-6.41272	5.65972e-09
CXCR2P1	-43.6675	0.00372951
CXCR4	13.1951	1.15975e-20
CXorf57	2.01118	4.15817e-05
CYB5R1	2.3106	5.93341e-29
CYB5R4	2.2239	9.37359e-13
CYBRD1	-4.97296	9.63165e-09
CYP1A1	-4.686	0.000445188
CYP2S1	-2.61264	4.25745e-05
CYP2U1	3.212	3.71485e-29
CYP46A1	6.78636	1.57572e-17
CYP4B1	-2.07042	0.00035633
CYP4X1	-4.32485	0.000712188
CYP8B1	-3.75854	0.00359062
CYS1	-2.94347	0.000171179
CYTIP	-26.2903	1.24761e-05
DAB2	2.88086	0.00704719
DACT3	5.73541	9.47645e-19
DAGLA	-2.17623	6.03408e-06
DAPK2	-2.32086	0.000265802
DAPP1	-3.44262	2.83294e-19
DAZAP1	-2.03505	2.03349e-29
DCLRE1A	-2.7842	2.4462e-22
DCPS	-2.40823	4.28663e-09
DCTD	-2.14778	2.65162e-27
DCTPP1	-2.79999	1.0222e-18
DCXR	4.89988	2.02836e-145
DDC	-43.0675	0.000263713
DDHD1	2.30482	1.49816e-18
DDN	-2.88981	0.00319412
DDR1	-2.54235	4.84919e-61
DDR2	-11.406	3.39426e-19
DDX60	-3.5644	1.6059e-08
DECR1	-2.48023	1.35817e-19
DEF6	-9.43672	6.23845e-10
DEGS1	2.01201	5.49808e-17
DEGS2	2.05395	0.00844925
DENND2A	-2.0424	3.26981e-09
DENND2C	3.67683	4.54475e-08
DENND2D	-3.34593	4.77655e-20
DENND4A	2.03416	1.40311e-11
DENND5B	2.02267	1.33747e-10
DEPDC7	3.38028	1.48533e-10
DEPTOR	-2.00562	0.0229662
DEUP1	-2.90147	0.0234942
DFFB	-2.74443	5.7448e-12
DGAT1	2.79489	6.22002e-31
DGCR11	2.12401	4.03138e-05
DGCR2	2.18192	7.37078e-47
DGKQ	4.29328	8.14169e-62
DHODH	-2.20173	6.87205e-08
DHRS2	21.4165	0
DHRS3	-12.2845	7.85782e-44
DHRS9	-21.0538	7.79897e-06
DHX58	-2.12104	0.00410455
DIAPH2	-2.0974	1.8998e-07
DIEXF	-2.01395	5.72732e-14
DIRAS2	-2.50815	1.93487e-30
DISC1	-5.68425	5.48629e-12
DISP3	26.0742	0.00017563
DKK2	-14.9909	3.8255e-24
DKK3	-2.26663	1.0745e-18
DLEU2	-2.2402	0.000344422
DLG2	2.10065	0.0482379
DLG4	-4.00879	3.75587e-22
DLGAP1-AS2	-2.79486	1.20671e-06
DLGAP3	-2.00379	0.000221418
DLL4	21.4007	3.43231e-26
DLX1	-5.32895	9.99116e-12
DLX2	2.49364	1.31101e-10
DMC1	-7.42088	0.00389007
DMKN	-2.62906	1.38531e-41
DMRT1	-3.13787	0.00468101
DMRT3	-3.3167	0.000157771
DMRTA1	2.52736	5.94417e-16
DMTN	-6.12919	2.33101e-112
DMXL1	2.21924	2.77746e-18
DMXL2	2.87867	1.00075e-17
DNAH3	5.76119	2.49582e-07
DNAJB2	2.2497	4.89357e-40
DNAJC1	3.13688	6.94595e-37
DNAJC12	-2.77648	3.28886e-06
DNAJC15	-4.34328	6.12405e-06
DNAJC17	-2.89738	3.04878e-08
DNAJC6	4.72082	1.3909e-66
DNALI1	-3.99432	2.78981e-09
DNASE1	2.21194	1.19866e-06
DNASE1L2	7.90508	1.19305e-67
DNER	12.0369	6.21583e-21
DNMT3B	2.31255	3.96886e-27
DNPEP	-2.02443	1.78122e-18
DNPH1	-2.6863	8.57067e-20
DOCK10	-4.91487	5.11034e-06
DOCK3	-2.71932	1.20538e-05
DOCK8	-3.37821	5.69755e-09
DOK1	-6.37608	4.95189e-14
DOK7	-3.27088	4.63342e-11
DOPEY1	2.94956	1.64564e-16
DOPEY2	5.88641	2.933e-83
DPAGT1	-3.16457	3.665e-19
DPF3	18.6202	1.39073e-06
DPYD	3.04928	0.000416435
DPYSL3	4.26369	1.39547e-07
DPYSL4	9.48143	0.00222962
DRAXIN	9.28342	8.19071e-15
DRC1	-5.50893	0.00120632
DRC7	-3.07047	0.00345542
DSC2	-2.16172	2.06602e-34
DSCR4	5.47939	0.000977535
DTNA	-2.21871	4.77882e-11
DTWD1	-2.0338	1.32819e-07
DTX1	-2.3303	0.00520046
DTX3	-3.34741	5.38812e-29
DTX3L	-4.18185	1.85592e-77
DUBR	2.45427	1.82851e-09
DUS2	-2.1951	1.06563e-08
DUS4L	-2.5783	1.64253e-08
DUSP14	-44.3222	4.44252e-07
DUSP18	2.61345	4.52236e-06
DUSP9	-9.2943	1.5695e-23
DYDC2	-9.00665	1.38203e-05
DYNC1H1	2.38052	3.32294e-37
DYNC1I1	6.61021	6.68694e-08
DYRK3	2.29152	5.30783e-09
E2F2	-4.08044	5.94137e-26
E2F8	-2.30447	9.71255e-14
ECE1	2.09236	5.60285e-22
ECHDC2	-2.14484	4.46965e-12
ECHDC3	-3.32946	4.00827e-05
ECM1	2.24337	0.0376475
EDARADD	-8.71353	0.00243535
EDIL3	2.50382	0.0144539
EDN1	-7.90518	1.94414e-08
EDN2	-9.54773	6.31349e-20
EEF1A2	-2.1385	1.15983e-11
EEPD1	2.75704	2.55034e-13
EFCAB12	2.96138	1.07489e-05
EFCAB5	2.76783	0.0254387
EFEMP2	-2.21571	0.0104916
EFHB	-2.39635	0.018548
EFHC2	-4.45079	5.85674e-06
EFNA2	-4.26339	0.000719862
EFNB2	2.50339	5.39123e-40
EFNB3	-2.46396	3.8344e-12
EFR3B	24.6108	9.74205e-229
EGFL6	-2.15389	0.0231615
EGLN3	-2.20839	1.01387e-25
EGR1	2.13537	2.40093e-20
EGR2	2.84623	0.0214493
EHD1	2.70319	1.87251e-65
EHD2	-2.77948	5.45018e-07
EHF	-6.96912	1.99068e-11
EIF1B-AS1	-2.09307	0.0437673
EIF2D	-2.15055	7.94553e-16
EIF5A2	2.78001	2.23055e-24
ELF4	-2.68387	1.24894e-30
ELFN1	43.8511	0.00287341
ELFN2	-22.3699	7.37277e-50
ELK3	-6.04148	6.97758e-22
ELL2	3.8703	3.11496e-48
ELL2P1	6.04239	0.00935329
ELMOD3	-2.62669	3.70248e-08
ELOVL2	-3.3844	0.00950816
ELOVL4	5.7852	5.38804e-79
ELOVL6	-4.15714	2.59113e-60
ELOVL7	3.56817	1.1806e-44
EMC9	2.14154	1.64979e-18
EMILIN2	-2.58946	0.00212972
EML6	2.34042	0.0108042
EMP2	-2.61463	6.07553e-26
ENDOD1	2.85677	1.11201e-46
ENG	-2.46758	0.00351494
ENO2	2.07459	2.6539e-09
ENO3	-2.09779	0.0156
ENPP1	6.46066	1.08045e-29
ENPP2	11.0437	1.12641e-17
ENTPD2	-2.9301	1.72793e-27
ENTPD3-AS1	-2.00741	0.0113145
EPAS1	4.16349	7.12926e-39
EPB41L4B	-2.34174	1.05428e-11
EPB41L5	2.64125	5.56041e-31
EPG5	2.37115	6.32684e-15
EPGN	-2.23163	0.017805
EPHA1-AS1	-2.80745	0.00113954
EPHA3	2.99685	3.05929e-07
EPHA6	-6.16302	4.65813e-05
EPHA7	4.58928	1.04707e-26
EPHB3	2.44649	3.26279e-35
EPHB4	-3.50669	7.9669e-60
EPHX1	3.37109	1.56132e-82
EPHX4	-5.23285	1.97651e-28
EPN3	-6.10505	3.73482e-75
EPPK1	4.6368	6.68948e-90
EPS8	2.37483	1.11614e-20
EPS8L1	-2.65177	1.8497e-46
EPSTI1	-3.80154	4.01332e-18
ERAP1	-2.44446	1.59908e-14
ERAP2	-2.88546	0.000293486
ERCC6	2.08488	6.08392e-22
ERCC8	-2.38475	1.15569e-05
ERG	-8.36533	3.99359e-18
ERICD	2.03365	0.002955
ERICH5	2.30626	1.30369e-06
ERN1	4.43956	2.84911e-40
ERO1B	3.4298	5.22307e-12
ERP27	-32.1182	3.13691e-59
ESR2	2.20061	0.0294639
ESRRG	-8.92824	5.17213e-17
ESYT3	2.35168	0.00301068
ETFDH	2.83544	8.33286e-18
ETV2	-2.97012	0.0013734
ETV4	-4.42358	6.50223e-58
ETV5	3.46647	1.50255e-28
ETV6	-2.48353	1.04631e-13
EVA1A	-4.11512	4.78269e-31
EVA1C	-7.31753	1.22925e-05
EVC	2.65217	6.28008e-08
EVI5	2.6109	7.26788e-18
EVI5L	2.57031	6.70717e-30
EXO5	2.70592	7.61435e-05
EXOC3L4	-2.7594	0.00866953
EXOC6B	3.0095	1.538e-34
EXOC8	2.43294	3.18546e-19
EYA2	-3.78088	5.83488e-23
F12	-11.8613	5.73761e-06
FA2H	5.65299	2.43856e-12
FAAH2	-2.41344	1.66031e-08
FABP6	-3.789	0.000421391
FADS1	-2.08132	3.04434e-22
FAH	-2.50911	2.50821e-11
FAIM	-2.22003	4.08928e-08
FAM101A	-2.27504	0.0414028
FAM105A	-3.34436	2.11573e-27
FAM107A	-4.53422	3.71378e-47
FAM110B	2.25173	8.78795e-05
FAM110C	-2.13543	0.000294513
FAM114A1	-4.44562	4.03896e-13
FAM122A	2.41518	2.57986e-14
FAM126A	6.75068	7.65634e-105
FAM127A	2.07739	1.10163e-21
FAM131C	-14.926	5.82e-31
FAM134C	2.01887	6.20224e-20
FAM136A	-3.39615	3.4012e-56
FAM13B	2.12322	3.46782e-24
FAM149B1	2.04857	2.34124e-12
FAM150B	-27.0519	5.61036e-05
FAM151B	3.01605	0.000149984
FAM153A	18.005	0.00167824
FAM155B	2.19795	0.0393968
FAM161B	2.55354	2.24553e-08
FAM167A	-2.99251	0.00220096
FAM171A1	-5.60549	6.16803e-41
FAM175A	2.58776	1.70751e-08
FAM177A1	2.48352	1.38352e-43
FAM179A	-4.82706	0.0030045
FAM181A	-5.66825	0.000109251
FAM189B	-2.6211	1.43994e-31
FAM198B	-5.46076	6.68051e-07
FAM19A3	-8.89246	0.004318
FAM19A4	4.51943	1.19812e-08
FAM19A5	-8.20826	5.44298e-05
FAM20C	-3.44539	0.00018062
FAM212B	2.70574	0.00245511
FAM213A	-2.70922	3.04565e-29
FAM214A	2.4452	5.14832e-27
FAM219A	3.28131	1.12289e-61
FAM222A	5.62	1.28824e-126
FAM222A-AS1	7.99793	0.00349149
FAM234A	2.40332	1.34359e-33
FAM3C	2.37376	3.96185e-39
FAM3C2	2.97328	4.82921e-29
FAM46C	3.4702	1.02716e-42
FAM50B	-2.20117	4.53779e-05
FAM53C	2.13421	2.03428e-32
FAM57A	-3.31526	7.40034e-21
FAM65A	-2.45041	2.62683e-21
FAM65B	2.88136	0.000473348
FAM69B	-3.79333	2.01006e-39
FAM81A	-2.97472	2.12316e-08
FAM83A	-9.03655	8.65883e-06
FAM83B	-2.19545	6.45525e-06
FAM84B	-2.20283	2.65374e-29
FAM86B1	-3.64851	6.74487e-06
FAM89B	2.41693	0.000190119
FAM8A1	2.19567	5.62714e-25
FAM92B	-6.25401	0.0096195
FANK1	-2.46541	0.00888913
FAR2	-10.4606	5.82754e-41
FARP2	2.34925	8.10668e-33
FAS	-7.18979	7.98596e-09
FAT2	-3.23112	6.39419e-35
FAT4	3.23412	9.72473e-11
FBLIM1	-5.11491	1.13817e-75
FBN3	-2.39036	1.18879e-05
FBXL19	-2.72624	6.33674e-37
FBXL7	7.11895	0.000113822
FBXO17	-2.7128	2.29709e-20
FBXO2	-2.39402	2.68312e-15
FBXO33	2.09967	1.52111e-18
FBXO4	-3.46654	2.82834e-07
FBXO48	2.29763	0.000563528
FBXO6	-3.51268	1.28122e-18
FBXW12	-2.85383	0.0103139
FCGR1A	4.27646	8.55652e-05
FCHO1	-6.32814	2.39023e-38
FERMT1	-6.67242	0.000230608
FEZ1	2.40112	0.00687892
FGD3	-2.30546	0.0112983
FGD6	6.60536	2.56811e-44
FGF12	-4.74059	1.338e-18
FGFBP1	-7.27776	3.675e-42
FGFR1	3.52608	1.57816e-55
FGFR3	3.79965	6.23576e-37
FHAD1	-2.30295	0.00118275
FHIT	-2.22564	0.0434791
FHL2	-2.7901	1.59656e-18
FILIP1	-2.60112	2.57739e-07
FIRRE	-2.57375	0.0297406
FITM2	2.09384	7.30523e-11
FJX1	-7.23894	2.13056e-189
FKBP10	-3.59305	3.3923e-21
FKBP5	2.38234	1.232e-28
FLG	2.17059	0.000324237
FLJ20021	2.69853	8.06967e-06
FLNA	2.07827	1.47662e-25
FLOT1	-2.33965	2.23775e-23
FLRT2	-9.94792	4.41548e-06
FLT3	-3.58866	0.0057833
FLVCR1-AS1	2.46766	1.40451e-05
FMNL1	-2.26767	8.27887e-05
FMNL2	2.75077	1.60657e-34
FNDC10	-2.04187	6.68519e-20
FNDC11	-2.07044	0.00999373
FNDC4	2.0718	0.0413104
FOS	3.33591	3.52505e-18
FOXA3	-3.084	0.0192604
FOXD1	2.24791	1.51463e-19
FOXE1	-2.18147	0.00185282
FOXF2	-2.09268	0.0388616
FOXJ1	-9.01088	7.71343e-18
FOXJ2	-3.06241	3.11415e-08
FOXN3-AS1	-5.00049	5.79215e-05
FOXP2	-7.7607	0.0044284
FOXRED2	3.17947	2.99383e-29
FRAT1	2.30213	1.74266e-13
FREM1	-15.3482	0.00194815
FREM2	3.07194	1.81919e-08
FRK	-3.02429	1.88101e-21
FRMD4A	-2.14436	0.0239039
FRMD4B	-3.38302	2.74785e-19
FRMD6	3.13087	5.3994e-15
FRMD6-AS1	2.00159	0.0288638
FRYL	2.4771	2.77543e-22
FRZB	-13.4269	6.04201e-05
FSCN1	4.1129	6.32319e-94
FSD1	-2.13603	8.54042e-11
FST	-2.54291	1.08159e-37
FTL	2.1555	2.3111e-30
FTLP3	2.06261	8.36178e-06
FUT3	-3.4413	0.00574599
FUT9	-2.49236	1.02645e-05
FXYD5	-3.45741	3.04675e-23
FZD1	2.01985	3.27382e-14
FZD2	-2.9563	3.79921e-26
FZD5	2.30957	3.13073e-10
FZD9	6.42514	1.00504e-31
GABBR2	-11.4909	1.02974e-26
GABPB2	-2.47526	4.57377e-09
GABRB2	-9.66791	4.9117e-09
GABRD	10.7852	9.92902e-05
GABRP	-17.024	0.00138004
GABRQ	3.1355	2.00247e-18
GADD45A	2.00953	4.24502e-14
GADD45B	3.16208	6.58288e-23
GADL1	-4.30025	0.000907025
GALC	-5.07011	2.32885e-34
GALM	-2.51157	1.07399e-05
GALNT1	2.06836	6.69623e-25
GALNT10	2.81014	1.04697e-34
GALNT14	-2.86798	2.34137e-10
GALNT18	3.63269	1.16375e-08
GALNT6	-2.1663	4.63985e-09
GALNT7	-3.08382	5.09246e-38
GALR2	-2.24927	0.000100801
GALT	2.15994	1.12674e-06
GAMT	-2.10048	2.87359e-11
GAN	2.02392	4.80372e-09
GAREM1	3.22617	5.80349e-14
GAREM2	-6.30514	1.07157e-18
GAS2L3	2.5395	1.7899e-19
GATB	-2.04149	4.58695e-10
GATM	3.39098	3.81343e-13
GATSL2	3.02328	1.50531e-08
GBF1	2.48971	2.31283e-42
GBP1	-14.0687	7.72456e-65
GBP4	-8.03247	6.95541e-26
GCDH	2.11851	4.88671e-21
GCH1	5.31418	2.49546e-83
GCLC	2.74107	7.38359e-46
GCNT2	-4.17343	1.04585e-07
GCNT3	-17.0091	5.19795e-48
GDE1	2.27034	1.3409e-31
GDF11	3.20816	1.31028e-69
GDF6	5.18177	0.00920572
GDI1	2.02683	8.97171e-29
GDPD5	2.23698	1.75724e-36
GET4	2.33805	0.00069002
GFPT2	50.6834	1.17888e-06
GFRA1	-18.9699	4.16683e-12
GFRA3	-2.62649	0.0215915
GGN	2.25794	0.000155942
GGT6	-13.4952	4.50492e-12
GGTLC2	-3.68036	0.0113625
GHET1	3.31945	0.000332759
GIPC3	-3.75345	0.0036421
GJA1	-2.96129	2.03219e-18
GJA3	2.76831	0.00762502
GJB2	-2.59271	1.10766e-11
GJB3	-3.34655	9.63942e-13
GJB5	-3.5268	0.0191068
GJB6	-6.16803	2.68216e-06
GLCCI1	4.40278	1.82957e-34
GLCE	4.05211	6.64686e-72
GLI2	-5.27929	1.22952e-20
GLIS2	-3.44891	1.41398e-13
GLIS3	-3.84422	1.16071e-24
GLRX	2.69455	3.78841e-13
GLRX2	2.11062	1.13914e-09
GLS	2.83138	1.82418e-44
GLT8D2	-2.76274	0.000709385
GLTPD2	3.56234	0.000224088
GLTSCR1L	-2.74704	6.09966e-13
GLUD1	2.08023	8.19733e-37
GMNC	7.08476	0.00576531
GMPSP1	-2.0019	0.0023673
GNG11	-3.67891	3.61963e-09
GNG4	-3.21152	0.011225
GNMT	7.7851	0.000123444
GOLGA2P10	3.47287	1.12735e-05
GOLGA2P5	-3.92042	8.52001e-06
GOLGA6L10	2.41201	0.0189375
GPC3	4.66936	2.1174e-09
GPC5	14.1768	8.25643e-16
GPD1	2.43516	0.00361616
GPM6A	-2.3531	0.0189399
GPN1	-2.15007	4.75265e-16
GPR146	2.69173	0.0350582
GPR155	2.35127	1.31494e-06
GPR156	-3.68557	2.94026e-13
GPR158	-2.2281	0.000135175
GPR161	-3.72988	2.58995e-46
GPR162	-11.6139	1.47824e-125
GPR27	-2.93882	7.10536e-15
GPR37	2.05827	4.16398e-10
GPR39	-2.18449	0.0069925
GPR68	-2.01988	0.0270754
GPR87	-6.57766	7.69562e-16
GPR89B	2.117	0.000219637
GPRASP2	-2.21272	4.39699e-07
GPRC5A	-2.09032	2.7181e-24
GPRC5C	-5.50685	6.7726e-63
GPRIN2	-6.30647	1.71446e-17
GPX8	-5.5926	3.76739e-53
GRAMD1B	-2.2289	0.00390737
GRAMD1C	-3.30899	3.91298e-10
GRASP	8.14988	0.000138144
GREB1	-2.33234	9.27874e-05
GREB1L	3.12316	7.36106e-05
GRHL3	-2.29388	0.000110749
GRIA4	-2.45683	1.00585e-08
GRID2	-4.4337	0.00651972
GRIK2	4.01593	1.95361e-05
GRIN2A	-9.02716	0.000191149
GRIN2B	-9.06616	0.000186425
GRIN2D	-4.31101	3.98083e-07
GRIN3B	-2.10019	0.038786
GRK5	9.30757	4.75338e-39
GRM1	-78.4657	1.8897e-14
GRM2	4.72111	1.06195e-06
GRN	2.15948	8.30867e-44
GS1-44D20.1	-4.00274	2.11842e-16
GSAP	-8.60455	1.18057e-12
GSC	-3.87198	0.000316113
GSDMC	-131.873	0.000115346
GSK3B	2.15651	2.35697e-36
GSKIP	2.02138	3.01551e-22
GSN	2.55839	5.04012e-65
GSN-AS1	7.47985	0.0141028
GSTM3	2.68724	4.94983e-33
GSTM4	-2.89743	0.00048556
GSTO2	-2.25927	0.0061007
GTF2B	2.30254	8.18856e-24
GTF2IRD1	-2.51993	1.80463e-21
GTF2IRD1P1	2.85371	0.0221555
GTF3C6	-5.11956	5.63104e-73
GUCA2B	-2.10648	0.0130067
GUCY1A2	-2.69161	3.46669e-09
GUCY1A3	-3.07421	9.68741e-15
GULP1	-2.42572	1.95137e-09
GYG1	2.22525	6.67413e-36
GYG2	-5.7336	2.31682e-18
H1F0	3.67242	1.0031e-103
H1FX	2.67267	2.66182e-70
H1FX-AS1	-2.35844	0.0120511
H2AFJ	5.21108	1.07721e-139
H2AFX	2.00345	4.38789e-33
H2AFY2	-4.3003	3.75975e-81
H3F3A	2.09465	1.68666e-39
H3F3AP4	2.05828	5.95996e-39
H3F3B	2.58616	4.03552e-84
H3F3C	2.92413	0.000236344
HABP4	4.06237	1.04357e-32
HACD4	-3.15353	2.18218e-14
HAGHL	-4.78007	1.18047e-24
HAGLR	-2.787	1.44971e-05
HAP1	9.02477	5.4476e-27
HAPLN3	-2.38955	1.84212e-16
HAS3	2.67075	0.00048726
HAUS3	2.63391	4.29762e-19
HBEGF	2.28004	1.4074e-06
HCAR1	-18.563	2.53093e-06
HCAR2	-12.8757	0.00873055
HCG11	-2.76948	8.51184e-05
HCK	-8.13842	2.34769e-09
HDAC5	2.10225	1.2443e-24
HDGF	-2.34177	3.75834e-60
HEATR5A	2.93672	3.37543e-20
HEATR5B	2.46243	2.20352e-16
HECA	2.50534	1.44676e-18
HECTD4	3.01159	6.09274e-34
HECW1	-8.79091	0.000153899
HECW2	-2.32419	0.000356422
HELZ2	2.42997	2.45256e-27
HERC1	3.26714	8.99364e-42
HERC2P2	2.21628	0.000718285
HERC3	2.00097	0.00879978
HERC6	-2.31999	1.76433e-07
HES6	6.15228	7.58588e-82
HEXIM1	3.40272	5.92556e-125
HGD	-18.8973	4.03686e-18
HHIPL1	-8.47325	3.0948e-10
HIF3A	-3.74261	0.00170861
HIP1	-2.88137	6.21921e-24
HIST1H1C	3.82567	1.14315e-117
HIST1H1E	5.81224	8.25747e-13
HIST1H1PS1	10.1196	0.00404887
HIST1H1T	2.80845	0.0183361
HIST1H2AC	4.107	7.16311e-94
HIST1H2AE	7.07391	1.67483e-75
HIST1H2AG	10.7621	9.93002e-158
HIST1H2AI	8.12959	9.6554e-39
HIST1H2APS3	68.2912	0.00103162
HIST1H2APS4	4.90271	0.00185679
HIST1H2BC	4.72898	3.482e-117
HIST1H2BD	5.69849	7.66164e-150
HIST1H2BE	6.11395	5.34641e-49
HIST1H2BF	2.89608	2.69595e-08
HIST1H2BG	4.66096	1.76808e-63
HIST1H2BH	6.53267	2.9988e-33
HIST1H2BJ	4.642	7.29121e-67
HIST1H2BN	2.92616	6.21161e-08
HIST1H2BO	2.30674	0.0254387
HIST1H3A	3.83043	0.000707491
HIST1H3B	21.6166	1.64564e-16
HIST1H3G	9.07963	3.76656e-84
HIST1H3H	10.1045	1.85434e-84
HIST1H3J	2.37695	0.0362105
HIST1H4B	3.71297	0.00792467
HIST1H4D	6.16481	0.000156872
HIST1H4E	6.92401	4.50349e-21
HIST1H4H	6.61629	3.60576e-162
HIST1H4I	2.39834	1.29245e-29
HIST1H4J	4.38789	0.0114858
HIST1H4K	3.58616	9.8796e-07
HIST1H4PS1	5.71698	0.0144908
HIST2H2AA3	7.04149	5.72086e-08
HIST2H2AA4	3.74083	0.00154339
HIST2H2AB	14.4703	1.12771e-06
HIST2H2BD	11.7533	3.48208e-114
HIST2H2BE	4.71655	1.09899e-124
HIST2H2BF	5.09068	8.75191e-23
HIST2H3A	53.2793	2.71325e-06
HIST2H3D	3.43259	0.00155152
HIST2H4A	2.95484	0.0117654
HIST2H4B	5.05552	0.000473263
HIST3H2A	3.53387	4.21935e-37
HIST3H2BB	8.2426	2.70217e-18
HIST4H4	5.45153	6.79798e-09
HIVEP3	3.52232	2.76551e-05
HKDC1	-7.54783	1.13246e-38
HM13-AS1	5.46843	2.78091e-07
HMGA2	-2.2287	4.67371e-37
HMGB1P1	-3.21953	0.000473348
HMGCLL1	5.95852	7.076e-18
HMOX1	2.1095	0.000257428
HMOX2	2.50391	2.64964e-40
HMX2	-10.0774	0.00145671
HNF4G	-9.87887	0.000213458
HOMER3	-2.90323	3.54597e-15
HORMAD1	-7.76553	4.39755e-14
HOXA-AS2	2.06909	2.2834e-07
HOXA10	-2.46917	0.0108949
HOXA11	-16.8559	0.00503623
HOXA5	2.00798	3.31434e-23
HOXB13	-2.69428	2.7584e-10
HOXB2	-2.10182	0.000174437
HOXB3	-3.14543	0.00054051
HOXB7	-4.71053	6.53748e-26
HOXC4	-2.29633	0.00290363
HOXC6	-2.3372	0.000569772
HOXC8	-2.77379	0.023595
HOXD-AS2	-2.14823	0.0389949
HOXD11	-5.91476	0.00235635
HOXD13	-2.91993	0.00207606
HOXD8	-3.79072	1.94797e-10
HOXD9	-11.2393	0.00770159
HPCAL1	2.75455	1.08673e-30
HPCAL4	6.19229	6.98652e-14
HPN	-5.91167	3.27028e-18
HPX	2.28325	0.0453839
HRH1	-2.56017	5.23208e-10
HS3ST3B1	9.2021	0.0114812
HS6ST2	-9.70519	1.23668e-55
HS6ST3	17.9511	4.45544e-09
HSBP1L1	-3.51129	6.19252e-19
HSD11B2	-2.09201	0.00160302
HSD17B14	-3.47965	7.05386e-06
HSD17B1P1	2.20547	0.0221938
HSD17B8	-2.28325	3.56408e-10
HSD3B7	-7.56633	8.35213e-08
HSDL1	2.42981	1.28027e-20
HSF2BP	-3.2391	0.000173275
HSPA12A	2.58024	4.54495e-19
HSPA4L	4.09349	2.49702e-44
HSPE1	-2.00731	5.97363e-09
HSPE1P4	-2.37033	0.0101503
HTR3A	-9.1002	0.00700068
HTR7P1	4.95864	3.7259e-21
HUNK	-5.43851	1.1634e-84
HVCN1	6.72842	0.00489255
IBA57	2.48397	1.10826e-20
ICA1L	-3.64786	3.76726e-05
ICAM1	-4.46807	6.59641e-11
ICAM2	-5.60429	0.0176732
ID1	2.20569	4.37282e-43
ID2	3.30226	1.12938e-73
ID2-AS1	2.81935	6.44923e-07
ID3	2.02082	1.0822e-12
ID4	3.18465	7.03541e-61
IDNK	-2.85346	0.000494579
IDS	2.01144	9.91881e-05
IER5	2.57632	1.66706e-42
IFFO2	6.17105	1.39424e-25
IFI27L2	-2.74029	6.12701e-11
IFI35	-2.48913	2.07884e-07
IFI44	-4.82291	3.2595e-13
IFI44L	-34.7846	9.94457e-26
IFI6	2.43963	1.18937e-09
IFIT1	-2.28337	0.00723174
IFIT2	-4.4773	3.83552e-06
IFIT3	-6.61126	6.08082e-21
IFITM1	-4.06481	0.0229394
IFITM2	-5.81013	1.33511e-45
IFITM3	-3.99468	1.67158e-65
IFNE	3.06264	0.0161456
IFNGR2	-4.12001	4.36249e-27
IFNLR1	-2.37458	0.0054889
IFNWP19	2.0485	0.0492146
IFRD2	-3.79366	4.03096e-39
IGF2BP1	-2.15598	0.0180863
IGF2R	2.34761	3.4347e-40
IGFBP3	-2.84301	2.0678e-70
IGFBP5	-2.23155	5.34697e-06
IGFBPL1	6.41592	1.80958e-16
IGSF10	-2.11777	0.00608504
IGSF23	-54.5055	0.00223623
IKBKE	-6.17416	2.90903e-39
IKZF2	-3.09098	9.40291e-22
IKZF3	-2.20548	0.0421787
IL11	-4.48461	0.0075552
IL12A	-16.6218	1.02792e-13
IL12A-AS1	-149.92	6.53218e-05
IL15	-3.98547	5.22503e-06
IL15RA	-10.5542	0.000347783
IL17RC	-2.29661	7.10305e-17
IL18R1	-4.41414	4.01968e-24
IL1R1	-2.22266	8.66282e-35
IL1R2	-11.3336	7.88799e-40
IL1RAPL2	-4.41146	2.80018e-05
IL1RN	-7.74152	0.0133991
IL20RA	-10.501	1.7196e-25
IL22RA1	-2.31906	0.0191405
IL27RA	-7.20094	2.86559e-22
IL32	-6.19269	0.00263154
IL36RN	-29.6847	1.51473e-10
IL4I1	-18.9705	2.35247e-12
IL4R	-5.50897	9.91548e-07
IL6R	-2.07918	3.85562e-05
IL7R	-8.49541	0.00142612
ILVBL	-2.3721	2.3127e-25
IMPDH2	2.01898	4.40387e-30
INA	3.68811	2.90606e-88
ING1	2.08572	1.96739e-18
INHBB	-4.09015	2.41829e-68
INHBE	-9.10186	9.94846e-05
INPP4A	3.35456	1.70138e-50
INPP4B	-2.16998	0.00413274
INPP5F	2.62253	1.0346e-24
INPPL1	-2.81153	1.41009e-55
INTS3	-2.03872	3.36983e-23
INTU	-3.01999	1.29496e-13
IPCEF1	-30.0554	0.000861956
IPO13	2.04776	2.5976e-21
IPO8	-2.24104	1.80056e-36
IQCG	-2.42685	1.15512e-08
IQUB	2.16713	0.0338801
IRF7	4.65803	4.00792e-59
IRF8	-2.00546	0.00294023
IRGQ	2.22327	1.56437e-15
IRS1	-2.41872	3.06513e-07
IRS2	2.4455	2.21004e-39
IRX3	-7.14456	0.000167127
ISG20	-4.13722	8.17605e-11
ISM2	3.07083	0.0107172
ISOC2	-3.31319	2.01887e-44
ISPD	-3.91823	3.88924e-05
ITGA2B	-4.39841	2.23681e-06
ITGA5	-2.93372	2.05219e-18
ITGA6	2.6694	2.0069e-45
ITGB6	-7.70418	3.54259e-14
ITPA	-2.17911	1.45509e-13
ITPKB	-2.26001	1.31966e-12
ITPR1	4.86027	8.12652e-27
ITPR3	-3.0071	1.35517e-13
IVNS1ABP	-2.03077	1.13136e-25
IZUMO4	2.93187	0.000965346
JADE2	-15.9118	7.19496e-55
JAK3	-2.05853	0.010466
JAZF1	-3.60072	1.86955e-07
JHDM1D-AS1	3.37063	1.42859e-10
JMJD7-PLA2G4B	2.85907	0.00384111
JPH2	-4.86083	3.43936e-07
JPH3	-3.44026	1.83269e-14
JUND	2.53362	1.35963e-57
KANK4	-7.44464	3.40848e-09
KAT2A	-2.50855	1.22267e-23
KB-51A8.1	-95.1786	0.000407146
KB-68A7.2	19.7797	5.20518e-05
KBTBD8	3.5542	1.51872e-10
KCNB1	-5.7805	1.94185e-09
KCNC3	6.89531	3.10724e-48
KCNH2	-8.78198	6.47903e-34
KCNH3	-4.02686	3.29593e-35
KCNIP1	-17.9789	0.000872133
KCNIP3	-9.30318	8.17933e-06
KCNJ11	-2.57548	0.000271752
KCNJ12	-2.88778	4.50584e-09
KCNJ13	-4.52849	0.00928316
KCNJ15	-31.2118	9.56563e-13
KCNJ16	-5.21917	0.00217134
KCNJ2	6.51305	0.000250939
KCNJ2-AS1	5.16575	0.00563024
KCNJ5	-12.8456	4.15774e-28
KCNK15	-8.3302	1.47939e-32
KCNK15-AS1	-69.0321	0.00120714
KCNK2	-6.47725	8.93161e-43
KCNK6	-2.76265	9.83019e-14
KCNMA1	-19.0308	7.09756e-09
KCNN1	-8.07899	2.21148e-09
KCNN3	2.23507	0.0427221
KCNQ1OT1	2.74734	0.000580978
KCNQ3	-12.5331	5.84549e-18
KCNQ4	-4.54697	0.00781852
KCNQ5	-4.30896	1.99995e-11
KCNS1	-5.42968	4.86852e-12
KCNT1	-4.00147	0.00622453
KCP	-2.20932	0.025138
KCTD13	2.14407	1.25558e-08
KCTD15	-11.6637	3.57101e-113
KDELC2	-3.6495	4.02531e-28
KDM3A	2.0511	2.66158e-24
KHDRBS3	2.57729	2.9138e-16
KIAA0040	-2.2848	2.06941e-23
KIAA0101	-2.06171	6.28477e-09
KIAA0355	2.60091	3.12023e-22
KIAA0391	-4.12183	1.461e-09
KIAA0513	7.01533	9.35831e-55
KIAA0922	2.36318	1.09108e-19
KIAA0930	2.15929	3.12023e-22
KIAA1033	2.15408	9.62143e-23
KIAA1161	2.01198	3.23439e-19
KIAA1211L	-2.66725	1.02565e-08
KIAA1324	2.87121	0.00443754
KIAA1324L	3.12646	7.01607e-31
KIAA1644	-3.88543	1.83185e-07
KIAA1683	10.621	3.38569e-06
KIAA2022	2.05227	0.0462449
KIDINS220	3.13224	9.05151e-49
KIF1B	2.01485	1.4289e-33
KIF21B	2.68873	2.48216e-07
KIF26B	-3.90272	0.00038257
KIF3A	2.62682	3.6699e-33
KIF5C	3.51299	5.70599e-40
KIFC3	-5.23223	4.94603e-51
KISS1R	-3.00022	1.51298e-05
KITLG	4.83724	1.1352e-14
KLF11	-2.11293	1.92003e-12
KLF14	3.24692	0.00161764
KLF2	6.73104	3.22527e-20
KLHDC8A	-4.22205	2.08835e-41
KLHDC8B	-2.38528	1.68171e-07
KLHL15	2.29159	4.54275e-09
KLHL23	-2.1996	3.16764e-17
KLHL24	2.33615	1.90503e-36
KLHL28	2.06833	2.28302e-14
KLHL3	-4.03963	6.98413e-07
KLHL32	5.75566	1.87966e-08
KLHL35	-5.25347	8.0057e-47
KLHL7	2.74855	3.46242e-38
KLHL8	2.05759	8.50243e-13
KLK6	-2.29706	9.78554e-12
KLRG1	-2.26421	0.0283516
KMT2C	2.08814	3.13893e-12
KNL1	2.8467	1.58612e-27
KREMEN2	-3.57435	5.93843e-07
KRT13	3.25467	0.00600177
KRT16	-3.8442	2.83737e-05
KRT18	-2.54129	2.83892e-79
KRT18P17	-2.97627	0.0137633
KRT6A	3.85235	4.08968e-30
KRT83	-51.58	8.65138e-06
L3MBTL3	-3.41838	2.44751e-10
LA16c-380H5.5	3.38226	4.52251e-05
LA16c-60H5.7	-2.06057	0.00309488
LACE1	-3.86248	1.08981e-06
LAD1	-2.80302	7.56789e-54
LAG3	2.27347	0.0321445
LAMA3	-2.13037	0.001737
LAMA4	-3.72704	0.0121724
LAMA5-AS1	3.02051	0.0165075
LAMC3	-3.03985	5.84612e-09
LAMP3	2.53043	2.17459e-07
LAMP5	-3.23078	0.01963
LARGE1	3.2109	0.000132871
LARGE2	-3.15246	1.52927e-24
LARP1P1	5.09957	0.0133765
LARS	-2.12651	7.4879e-35
LAYN	-3.37576	0.0132301
LBH	-2.04822	2.03371e-30
LCA5L	2.2982	1.16261e-05
LCMT2	2.09433	3.70185e-09
LCP1	-5.35354	9.98461e-11
LDB2	-59.863	0.00180792
LDLRAD1	-3.05103	3.06694e-05
LDLRAP1	2.02146	2.34068e-13
LEMD1	-5.91096	1.54395e-14
LEPR	2.29964	1.23564e-05
LFNG	3.21881	8.43419e-54
LGALS14	-3.33448	0.00793334
LGALS2	-2.4934	0.0357858
LGALS9	-4.95959	1.80191e-25
LGMN	3.072	4.93216e-85
LGR5	-5.65134	1.9487e-22
LGSN	2.63985	0.00551435
LHFP	-2.34032	8.58087e-05
LHFPL4	-20.9689	7.31184e-07
LHX1	3.39133	1.77241e-35
LIF	-19.4471	6.70776e-44
LIFR	2.47259	5.86931e-24
LILRB5	72.0968	0.00090829
LIMA1	3.10205	3.11427e-51
LIMCH1	-2.08651	3.14438e-19
LIMS2	-3.17329	4.66459e-05
LIN28B	-4.04381	9.19737e-10
LINC00052	2.85916	9.1263e-09
LINC00152	-4.00402	5.35506e-10
LINC00176	-2.19068	0.00256673
LINC00284	-123.231	1.64954e-09
LINC00310	2.13483	0.0364133
LINC00324	4.9417	3.49041e-06
LINC00470	-3.28274	4.96933e-07
LINC00472	2.9983	3.79842e-06
LINC00488	-11.2247	0.00097656
LINC00491	-3.52013	0.00885435
LINC00623	-3.62902	1.91971e-11
LINC00634	2.64764	0.00413636
LINC00635	-42.61	5.38033e-10
LINC00636	-3.31805	0.0109639
LINC00638	2.22131	0.00128075
LINC00641	-3.43973	4.23008e-07
LINC00652	-7.54346	0.000157771
LINC00668	-4.98916	1.69897e-06
LINC00680	2.16197	1.06563e-08
LINC00683	-3.14004	0.0153374
LINC00857	2.08169	1.82068e-11
LINC00863	2.95476	2.11842e-16
LINC00886	-2.12571	0.0403766
LINC00888	2.72306	5.62035e-10
LINC00899	3.52638	0.0166647
LINC00936	3.80375	0.000641752
LINC01106	-5.34572	8.47298e-08
LINC01116	-5.4222	0.00139544
LINC01123	-3.67233	0.00312351
LINC01127	-9.2836	4.94618e-41
LINC01133	-6.57056	5.05882e-12
LINC01139	-2.29037	0.00606919
LINC01151	-5.92306	1.94164e-16
LINC01176	3.05796	0.00400724
LINC01215	-6.93	0.000102053
LINC01297	-8.79258	2.36277e-05
LINC01297	-39.1147	1.02998e-11
LINC01301	-2.2375	0.0187433
LINC01415	-2.26016	0.0371594
LINC01503	-6.12155	9.77133e-08
LINC01508	-4.38903	3.23556e-14
LINC01550	-2.60726	0.010786
LINC01569	2.84171	1.08563e-05
LINGO1	-7.48587	4.38495e-27
LIPC	-23.2455	1.85985e-06
LIPC-AS1	-20.7055	0.00382652
LIPE	-2.15645	0.00935477
LIPH	-2.15543	0.00585451
LIPK	-47.7243	0.00314392
LITAF	-2.14878	2.11104e-22
LIX1	-25.6633	1.30851e-169
LL22NC03-2H8.5	2.76039	0.0232856
LL22NC03-N14H11.1	2.76646	0.000746218
LLGL2	2.0886	2.52516e-31
LMF1	-2.04546	0.000855904
LMNA	2.00571	1.26741e-40
LMO1	-8.87326	1.78675e-06
LMO3	-11.1433	6.32951e-102
LMX1A	-4.86799	0.00116001
LOX	-4.17099	4.18515e-08
LOXL1-AS1	-2.54502	3.62222e-05
LOXL2	3.17134	1.71474e-16
LOXL3	-2.56835	0.00770704
LPAR1	-8.43502	1.6581e-23
LPIN3	-2.11497	1.50376e-06
LPP	-2.1106	3.18148e-14
LRAT	6.05986	9.4969e-32
LRFN1	-11.9591	3.1782e-194
LRFN4	-2.92981	1.06963e-22
LRG1	-11.5289	1.1117e-20
LRGUK	-3.06615	0.0159455
LRMP	-4.34922	0.0152705
LRP1	-2.03536	3.66464e-13
LRP11	3.9452	0.000145321
LRP2	-3.12401	1.28435e-37
LRP4-AS1	2.52472	0.0427014
LRPAP1	2.06673	5.64523e-37
LRRC10B	3.94053	1.93398e-08
LRRC17	-6.08813	0.000732129
LRRC28	2.66459	6.54722e-08
LRRC32	-2.02727	0.00143159
LRRC37A4P	-2.54578	0.00835759
LRRC41	-2.26047	2.11373e-22
LRRC73	3.91873	3.04043e-06
LRRK1	-2.15362	1.36996e-07
LRRN2	-8.88754	3.61906e-44
LRRN4	-8.4046	5.11735e-05
LSM5	-2.02397	1.18125e-09
LSM7	-2.13304	2.10919e-16
LSMEM1	6.06166	0.00039027
LSS	2.28145	1.65393e-40
LTA4H	2.27405	4.2168e-43
LTBP4	-2.35352	8.34248e-10
LURAP1L	-2.43522	2.56075e-11
LUZP1	2.14899	3.16907e-22
LY75	-2.07283	0.00315057
LYRM5	2.19279	1.53187e-22
LYRM9	2.62367	0.00587525
LYSMD1	-2.14884	3.79473e-05
LYSMD2	-2.08824	3.63927e-06
LYST	3.58807	2.15851e-21
LZTS2	-2.42413	3.09847e-54
MAATS1	-2.07826	0.0473033
MAB21L1	-3.28115	0.00886819
MAB21L3	-26.9844	6.19176e-05
MACC1	-4.5114	3.71789e-79
MAFA	28.9222	0.00015468
MAGOHB	-4.05279	1.82475e-27
MAK	6.54998	7.476e-08
MAL	-6.39189	3.25592e-29
MALAT1	2.71993	8.62109e-30
MAMDC2	-3.7486	3.07264e-18
MAML2	-2.25873	8.32919e-06
MAMLD1	-2.17838	0.0040162
MAN1A1	2.14366	4.27312e-12
MAN1C1	4.4196	0.000215484
MANEA	-2.20528	2.50165e-10
MANEAL	-2.65276	0.00259317
MANSC1	-2.47212	9.61858e-40
MAOA	-4.34616	3.69116e-17
MAP1A	3.80457	4.73713e-47
MAP1B	5.83353	3.02342e-40
MAP1LC3B	3.68221	1.12391e-84
MAP1LC3B2	5.23329	3.38134e-15
MAP1LC3C	-3.71229	0.0188987
MAP2	3.15849	7.24456e-05
MAP3K3	4.01702	1.49192e-81
MAP3K6	-2.03646	1.41619e-08
MAP3K9	2.73346	8.95603e-30
MAPK11	-3.48753	1.26587e-10
MAPK12	-2.81122	0.00254874
MAPK13	-7.63264	1.06801e-43
MAPK3	-3.99044	3.75606e-44
MAPK8IP1	2.17333	1.46413e-38
MAPKAPK3	-2.55957	4.0166e-25
MAPKBP1	3.36256	2.6971e-41
MAPRE2	7.7294	4.27887e-104
MAPRE3	2.41356	2.09777e-23
MAPT	3.34083	0.00432693
MARCKS	-2.45688	6.96188e-36
MARCKSL1	2.00671	1.79167e-40
MARVELD1	-2.12921	1.68616e-06
MAST2	2.04401	3.25451e-22
MAST4	2.23006	0.000186168
MATK	-6.29533	8.48302e-05
MB	-2.35198	0.0286934
MBNL3	-2.90844	1.1272e-12
MCM5	-2.11405	1.45935e-18
MCPH1	-3.26561	1.56026e-15
MCRIP1	2.59896	6.0703e-39
MCRIP2	-2.80602	1.0848e-15
MCTP1	-2.9941	4.5961e-10
MDFI	-10.3108	4.96122e-06
MDFIC	-5.60969	1.27922e-27
MDH1B	-3.7631	4.53036e-05
MDS2	-6.71932	0.0162868
ME3	-4.85346	1.10459e-07
MECOM	-2.36847	5.1798e-20
MED24	-2.27	1.61027e-19
MEGF6	2.62876	1.95439e-30
MEGF9	2.63925	1.49218e-23
MEIS3P2	-2.18614	0.00118664
MEOX1	-2.2136	6.18856e-40
METAP1D	-11.5261	7.91245e-35
METTL10	-2.59217	4.77976e-06
METTL18	-2.39027	1.94169e-05
METTL21A	-2.27332	1.3047e-08
METTL21B	-3.33273	0.000438754
METTL7A	-3.17922	2.13282e-10
METTL7B	-2.37746	6.66378e-07
MEX3B	5.13348	1.83296e-15
MFAP2	-6.17447	2.11233e-61
MFHAS1	2.49714	3.08193e-42
MFSD11	2.52953	1.43819e-26
MFSD6L	-2.49328	0.000207954
MGAT3	-15.2448	1.79976e-113
MGLL	-5.18308	2.1027e-08
MGST2	-2.0411	2.69065e-12
MIA3	2.16163	5.87469e-18
MICA	2.77922	2.45736e-30
MICAL3	2.25605	1.13461e-17
MID2	2.133	4.43238e-07
MIEN1	2.19209	1.33713e-09
MINA	-2.3331	6.04624e-18
MIR34A	-15.9284	0.00120283
MIR3648-1	2.94638	4.17088e-05
MIR3648-2	2.23105	0.0110431
MIR4435-2HG	-3.71813	1.98434e-14
MIR519A2	-2.01397	0.0363274
MIR99AHG	-2.0397	0.00043548
MKLN1-AS	-2.55481	0.018024
MKNK1	3.08318	7.98522e-28
MKS1	-2.24628	1.01111e-15
MKX	-25.8823	5.42142e-05
MLANA	2.37503	0.0298038
MLKL	-8.58055	9.99023e-05
MLLT11	-2.05575	5.05004e-05
MLLT6	-2.03098	9.65441e-08
MLNR	2.25063	0.0400772
MLPH	-4.4124	1.16334e-11
MMACHC	-3.95789	3.98611e-16
MMP17	4.63175	9.46148e-11
MMP24-AS1	2.16312	1.96651e-09
MMRN2	-2.40164	0.000194593
MN1	-3.30636	2.21864e-25
MOCOS	-4.88167	6.55661e-07
MORC4	2.49775	5.51629e-21
MORN4	-2.96794	8.83904e-08
MORN5	4.75447	0.00604158
MOSPD1	2.05822	1.9742e-12
MPC1	2.18174	6.46825e-13
MPND	2.1617	4.72357e-05
MPP1	2.61848	4.73503e-06
MPP2	-2.44327	3.27697e-12
MPV17L2	2.0085	6.54486e-13
MPZL2	-2.6796	8.61291e-16
MR1	-3.34352	1.61051e-06
MRAP2	-4.30854	0.0195478
MRAS	-2.22609	6.30803e-12
MREG	-2.8888	1.14653e-16
MRGPRF	-2.27767	0.0406684
MRM1	-3.51555	7.97253e-06
MROH6	-2.10844	0.000252858
MRPL11	-3.21937	2.37835e-46
MRPL15	-2.277	1.61664e-31
MRPL23	-3.15249	7.74902e-34
MRPL24	-2.37175	1.15552e-27
MRPS15	-2.28043	1.91455e-22
MRPS35	-2.00996	5.25943e-32
MRTO4	-2.05781	2.68693e-16
MRVI1	-2.62757	0.0120366
MSC	-2.41881	0.00576766
MSC-AS1	-3.91205	0.000449823
MSI1	-5.81505	1.14087e-36
MSI2	-3.42956	1.45583e-51
MSL1	-2.05477	9.48255e-21
MSLNL	-3.70477	0.000229595
MSS51	2.05456	0.0281041
MSX1	5.07905	0.000428659
MT1F	-2.73328	1.97606e-06
MT2A	2.19881	8.98774e-21
MTA1	-2.1942	5.58958e-32
MTA3	-2.80296	1.08192e-35
MTCL1	3.05497	7.68956e-20
MTFP1	-9.68918	0.00934353
MTHFD1L	-3.38828	1.70142e-40
MTHFR	2.83042	9.0105e-46
MTMR2	-2.79587	4.18254e-25
MTRF1	-2.14379	0.00234568
MUC1	-5.24655	5.69829e-34
MUC15	-16.1284	4.59428e-25
MVB12A	-2.39107	6.52275e-14
MVB12B	-3.41096	9.83761e-11
MVP	-2.27444	8.1493e-10
MX1	-5.04763	1.22683e-12
MX2	-3.38653	1.09836e-06
MXD1	3.20325	8.94952e-22
MXD4	2.70893	2.65198e-55
MXRA5	-2.94653	1.5894e-08
MYADM	-2.33118	1.28383e-38
MYBL1	3.11133	1.93618e-14
MYCBP2	3.01868	2.14823e-26
MYCN	-8.79215	2.41113e-06
MYL6B	-2.35519	1.48571e-12
MYL9	-2.60671	1.24843e-18
MYLK	-2.01438	1.98281e-10
MYO16	-4.18818	2.24972e-05
MYO1D	2.87499	4.68424e-27
MYO1E	3.11105	3.28562e-40
MYO3B	-2.12175	1.4757e-05
MYO5C	-2.53274	3.74109e-12
MYO6	2.33743	1.78662e-22
MYO7A	-3.13535	2.02984e-26
MYO7B	-6.0577	1.61084e-05
MYO9A	2.02596	7.18589e-15
MYRF	-3.05167	1.18497e-06
MYT1	-22.9932	0.00094793
MZT2A	-2.43112	2.83002e-24
NAAA	2.28425	1.94749e-07
NAALADL2	-2.8671	2.0354e-11
NACC2	-2.46325	2.50667e-34
NAGA	2.63573	5.78391e-31
NAGK	2.01182	3.43076e-18
NAGPA	-4.4265	1.13235e-11
NAIF1	-2.26995	8.88602e-07
NANOS1	4.03219	1.44786e-80
NAT8L	-2.98894	1.93153e-23
NATD1	3.01072	1.1941e-50
NAV1	-2.46248	4.43337e-08
NAV2	-2.07053	1.49311e-10
NBEA	3.42451	1.41628e-07
NBEAP1	2.51656	0.00202595
NBPF1	3.41021	1.02644e-27
NBPF11	2.37965	2.88029e-06
NBPF12	2.27755	6.81882e-07
NBPF20	2.28777	0.00153742
NCAM2	3.1993	1.40753e-15
NCKAP5	-6.8956	1.08278e-40
NCOA3	2.33642	7.61251e-26
NCS1	-2.25038	1.10906e-49
NDEL1	2.06244	1.12061e-13
NDP	-2.31332	0.0403766
NDRG2	-4.81521	1.36797e-25
NDRG4	2.79099	1.64394e-24
NDST1	-2.01181	9.52831e-29
NDST3	-4.68872	1.46046e-05
NDUFA4L2	-3.25417	7.58556e-05
NDUFA6-AS1	2.99524	0.00224509
NDUFA9	-2.10665	0.000699384
NDUFAF6	-2.04108	9.76149e-09
NDUFC1	-2.33666	2.2436e-19
NEAT1	3.20857	0.000135947
NEBL	2.31487	0.000113061
NECTIN1	2.70012	1.14815e-33
NEFH	8.04055	1.81657e-26
NEGR1	-2.07793	0.000411061
NEK11	-2.83681	8.70818e-13
NEK3	-2.21213	0.00134856
NEK5	-2.25088	0.0408841
NEK9	2.86127	4.32124e-66
NELL1	-3.63124	0.0106433
NELL2	2.2735	1.80596e-09
NEU1	3.43686	1.13115e-84
NFATC1	-4.42798	6.03681e-11
NFATC4	-11.8137	4.59847e-65
NFE2	-2.99291	0.00145736
NFIA	-2.27012	1.58068e-08
NFIC	-7.45059	2.08824e-117
NFKB1	-2.56646	1.09826e-22
NFKBID	-3.49274	5.35645e-14
NGFR	50.0787	6.01734e-26
NHS	-2.30089	0.0110022
NID2	-2.34566	6.34059e-07
NIPAL2	-8.2738	3.36297e-17
NKILA	-2.4845	0.0237263
NKX2-1	-9.47267	1.23452e-22
NKX2-1-AS1	-52.2783	1.25396e-06
NKX2-8	-3.11133	0.000116301
NKX3-1	4.67624	0.000843306
NLGN3	-7.60275	2.96622e-05
NLGN4X	-9.83409	4.6576e-18
NLRX1	-2.03837	4.12262e-07
NME1	-2.90196	4.68067e-27
NME2P1	2.75611	0.00542896
NME4	-2.36637	2.78297e-28
NME5	-2.7058	0.000677493
NMI	-2.87031	1.44409e-17
NMNAT2	-2.83528	2.90129e-20
NMRAL1P1	2.44004	0.032852
NMT2	4.11559	1.92482e-34
NNT	-2.05899	3.47741e-18
NNT-AS1	-2.41632	5.52243e-09
NOCT	3.65058	1.46449e-19
NOG	-10.1805	7.35453e-131
NOP14-AS1	2.07701	5.26937e-12
NOP16	-2.02372	4.63097e-14
NORAD	2.0168	1.21647e-37
NOS1	-3.21863	1.92339e-12
NOS1AP	4.52729	5.19374e-10
NOS3	-5.23441	0.00984428
NOTCH1	2.31903	2.94048e-43
NOTCH3	-2.25653	1.00973e-44
NOTUM	-8.03635	0.000170893
NOVA2	-2.04818	7.75045e-06
NOX4	-8.21857	7.98945e-16
NPAS2	-2.3843	0.00586401
NPAS3	-3.04907	7.89147e-34
NPC1	2.06702	1.61051e-26
NPC2	2.03546	3.18415e-19
NPEPL1	-2.84155	0.00017797
NPIPA1	4.7448	0.000101583
NPIPB3	5.10924	0.000737852
NPM2	-3.30757	0.00281882
NPPC	32.6165	3.09123e-08
NPR1	-6.62717	9.59248e-182
NPR3	-6.34598	4.68561e-104
NPTX1	11.0463	2.81189e-24
NPTX2	10.4797	1.68796e-19
NPTXR	4.55152	5.10408e-113
NPY	-2.18392	0.0477761
NR1I3	-7.14026	0.00027671
NR2F1-AS1	-3.84162	4.80162e-07
NR3C2	2.22629	0.000668781
NR4A3	8.01639	4.44677e-07
NRARP	2.85108	1.25443e-32
NRG1	-6.58482	9.70285e-31
NRGN	2.51003	4.48692e-08
NRIP3	4.90364	1.55629e-37
NRP1	-7.15337	0.000366753
NRP2	-2.76871	9.68842e-15
NRROS	-11.1518	5.74894e-16
NSFP1	2.0133	0.000393981
NSG1	-2.49503	2.95522e-06
NSMAF	-3.78453	1.83217e-40
NSMCE1	-2.66338	5.44309e-15
NT5DC2	-2.02367	7.3127e-20
NT5DC3	2.1591	1.24715e-08
NT5E	3.94143	1.83601e-37
NTHL1	-2.3576	4.40404e-23
NTN4	-3.4981	4.93922e-05
NTNG1	-3.47175	7.73493e-10
NUBPL	-2.14119	2.17787e-06
NUDT10	2.53317	0.00161706
NUDT11	2.76552	8.3895e-11
NUDT18	2.1187	1.46423e-06
NUGGC	4.82369	0.0100973
NUP210	-2.20766	5.92654e-34
NUPR1	-332.257	4.06091e-07
NUTM2A	2.77248	8.31187e-09
NUTM2B	2.46857	1.3062e-05
NUTM2D	2.91765	3.48624e-10
NWD1	-8.63085	0.00238593
NXF1	2.86739	3.35928e-62
NXPH2	-4.19538	0.0163001
NXT1	-2.26185	2.7658e-15
NYAP1	-2.19786	0.0491296
NYNRIN	-4.97282	3.72495e-55
OAF	-2.67545	9.42978e-09
OAS1	-22.2672	2.84686e-40
OAS3	-7.51874	8.94556e-35
OAT	2.47627	4.63731e-58
OBSL1	-3.08543	2.12625e-61
OCEL1	3.56669	2.86559e-22
OGDH	2.09358	1.64632e-38
OGDHL	-2.06067	8.86916e-15
OGFRP1	-2.30729	2.76099e-07
OLFM2	-2.80224	3.73097e-25
OLFML2A	-3.1501	4.01525e-40
OLIG3	-68.8925	2.32586e-05
OMA1	-2.07976	4.69302e-06
OMP	6.41628	0.00134856
OPLAH	-2.11325	0.00886031
OPRPN	-4.81562	4.99163e-07
OR2B6	6.58077	0.00115871
OR56A3	40.9732	0.0033135
OR8R1P	-3.5278	0.000359337
ORMDL2	2.386	3.89108e-14
OSBPL6	7.14089	2.37156e-19
OSBPL8	2.11631	1.49481e-20
OSER1-AS1	2.2513	2.02335e-22
OSGIN1	3.14427	6.12601e-19
OSMR	-2.45507	6.9083e-11
OSTF1	2.80299	2.39023e-38
OTX1	-2.50442	0.00184929
OVOS2	-5.0478	0.00110888
OXCT1	-2.88976	4.76286e-53
OXGR1	-8.05302	7.94049e-07
OXTR	-4.8011	7.25865e-40
[truncated: 1,341 more rows]

## Sheet: i-BET151 (24h)
Gene Symbol	FoldChange	padj
A1BG-AS1	2.83012	0.0104882
AADAC	-21.3254	3.17879e-05
AAMDC	2.68697	8.80931e-29
AASS	3.50025	1.385e-14
AATK	-2.44318	6.92062e-06
ABCA3	2.89057	3.46856e-22
ABCA4	-2.17299	0.0114987
ABCA5	7.5987	5.07367e-51
ABCA7	2.84431	2.33827e-16
ABCB1	17.5205	1.6812e-06
ABCB4	-5.47638	0.00576026
ABCB5	-30.6105	1.02816e-05
ABCC10	2.025	3.02271e-09
ABCD2	48.2601	0.003362
ABCD3	2.28383	3.03246e-21
ABCG1	2.55164	0.000342021
ABHD17AP5	-4.7658	0.0188735
ABHD3	2.56757	8.42143e-10
ABTB2	3.04798	4.06109e-27
AC004870.4	-5.38924	0.00300697
AC004987.9	2.09955	0.00325684
AC005077.14	-2.02208	0.028942
AC005082.12	-7.96417	1.16229e-34
AC005083.1	-2.34629	5.82071e-05
AC006273.5	-2.29985	0.0197262
AC007389.3	-4.50493	0.000603763
AC007743.1	-4.74193	3.73952e-07
AC012499.1	-39.0375	4.69711e-09
AC025335.1	3.71348	1.97736e-08
AC104667.3	-4.04018	3.25486e-05
AC109642.1	-3.24924	0.0153299
ACADSB	2.44937	3.70543e-16
ACAP3	2.42057	2.45952e-22
ACBD7	2.60544	2.65431e-18
ACER2	2.58766	6.76106e-06
ACKR2	-3.10786	3.55441e-21
ACKR3	-3.81029	0.0109064
ACP7	-3.58783	2.60987e-05
ACPP	-5.63623	9.98708e-24
ACSBG1	18.7294	1.96534e-05
ACSL1	2.9382	2.5479e-31
ACSM3	-3.65107	4.31493e-05
ACTBL2	-2.27621	0.00555717
ACVR1C	12.2228	3.35814e-07
ADA	-3.13689	1.05357e-07
ADAM21	-7.53189	9.02094e-07
ADAM22	2.25316	1.13814e-06
ADAM23	2.56887	1.85038e-06
ADAMTS1	-3.06937	9.92913e-38
ADAMTS15	-2.57981	1.15673e-28
ADAMTS5	-2.52354	1.62091e-07
ADAMTS7	4.31953	3.34777e-19
ADAMTS8	-4.51514	5.14288e-18
ADAMTS9	-3.91714	8.42646e-06
ADARB1	3.82514	1.20227e-55
ADAT2	-3.10367	3.72682e-06
ADCK5	2.01572	1.72781e-09
ADCY1	2.31194	5.60833e-05
ADCY7	-4.13079	8.29945e-11
ADGRF1	-23.1589	8.27127e-78
ADGRF2	-4.04071	0.00168313
ADGRF3	-5.61465	0.00155058
ADGRF4	-11.9473	1.21989e-14
ADGRG1	-2.37708	1.04232e-31
ADGRV1	4.49566	5.7364e-25
ADM2	-4.69363	4.72413e-08
ADORA1	-2.35844	8.96983e-24
ADORA2B	-3.9633	2.0984e-05
ADPRH	-2.93187	1.48683e-06
ADRA1B	-2.78442	1.34472e-05
ADRA2A	-3.75314	1.44255e-18
ADRB2	2.46473	0.0107482
AEBP1	-2.20091	8.93992e-06
AEN	-2.34842	4.2885e-08
AF127936.9	2.78148	0.00860073
AFF1	2.26215	3.21343e-12
AGFG2	2.15131	8.98566e-10
AGMAT	-5.04417	4.28902e-21
AGR2	-2.01996	0.0118255
AGTPBP1	2.24401	4.33784e-14
AGTRAP	-2.28265	4.31195e-19
AHR	2.20125	1.85675e-10
AK3P3	2.79892	0.0283397
AK4	-2.87973	4.02903e-34
AKAP13	2.24269	1.23642e-13
AKAP6	-3.66036	6.24097e-21
AL035610.2	-12.3839	1.35893e-06
AL133493.2	-2.63349	0.0279123
AL162759.1	-8.69243	6.14554e-05
AL592528.1	-6.75694	0.00845095
ALDH1A2	-3.12189	0.0128184
ALDH1B1	-3.18899	5.02769e-30
ALDH3B2	-2.96776	1.25791e-13
ALDH4A1	2.44127	9.05645e-07
ALG8	-2.02874	7.7373e-26
ALK	-2.65443	5.94097e-07
ALKBH2	-2.0809	1.52338e-07
ALKBH4	-2.53596	1.13965e-07
ALPPL2	2.49412	0.0228696
AMER1	-2.43511	9.38515e-12
AMPD2	-3.12472	6.22301e-21
AMPD3	-2.71712	0.00226513
AMPH	19.7438	1.31337e-06
ANGPT1	-5.75265	8.61968e-05
ANGPTL6	3.87049	0.00597963
ANK3	-2.68784	1.03194e-24
ANKAR	-2.03548	0.0235201
ANKRD1	-3.21775	5.85008e-12
ANKRD12	2.1922	7.69693e-08
ANKRD13A	2.09014	8.16756e-15
ANKRD18B	-5.46906	0.00368779
ANKRD2	-6.58479	2.17538e-10
ANKRD22	-3.32465	3.08841e-05
ANKRD37	2.01941	0.0138157
ANO1	-3.83737	0.000102778
ANO2	-3.00108	0.0022713
ANO9	-2.21894	3.6492e-05
ANOS1	2.00463	6.74391e-09
ANP32A	-2.03432	2.24025e-27
ANP32B	-2.13871	4.01345e-30
ANP32E	-2.06534	7.78787e-28
ANPEP	-7.58154	5.25938e-10
ANXA3	-2.3693	1.82882e-26
ANXA9	-5.10432	5.38483e-18
AP000692.10	19.8229	2.25598e-07
AP001065.15	2.35452	0.000358789
AP001626.1	-4.34001	1.47285e-15
AP001626.2	-2.56426	0.0156861
AP1S2	2.75272	5.57986e-12
APAF1	2.12038	2.83892e-09
APLF	2.0608	0.00185342
APLP2	2.12082	5.17932e-32
APOBEC3C	-5.71453	4.39929e-15
APOL1	-4.251	2.08091e-17
APOL3	-3.38845	0.0120193
APOL6	-12.9823	2.32277e-28
AQP11	2.34141	1.20813e-10
AQP2	-20.5506	0.00117643
AQP3	4.05144	2.17537e-10
AQP5	-4.31166	8.19223e-07
AQP9	-23.8875	0.00114097
ARAP2	2.39087	1.90404e-11
AREG	2.07804	0.00389576
ARHGAP22	-4.82068	5.86635e-07
ARHGAP24	-4.36514	7.05951e-26
ARHGAP26	2.89966	1.56742e-09
ARHGAP28	2.4078	4.52423e-07
ARHGAP4	2.49726	1.19161e-05
ARHGAP40	-2.94799	0.0118647
ARHGAP9	-4.53694	0.00745601
ARHGDIB	-3.60577	6.76811e-22
ARHGEF16	-2.80161	6.04276e-30
ARHGEF2	-2.25895	2.08967e-13
ARHGEF26	2.02185	0.000160915
ARID3C	3.52748	0.01933
ARL15	3.22914	1.76043e-19
ARMC3	-2.53679	0.00430959
ARMC4	-10.7004	4.11129e-07
ARPC1B	-2.81548	0.00065248
ARRB1	-2.33722	3.00036e-07
ARRDC2	-2.6288	0.000115865
ARRDC4	2.8	1.02714e-08
ARSA	2.00579	1.54487e-06
ARSI	-2.34681	0.0178312
ARSJ	-2.54925	0.000508782
ARTN	-2.10021	0.0036946
ASB16	2.30817	0.00345324
ASB16-AS1	2.0536	4.37565e-05
ASB5	-24.675	0.00359027
ASCL2	-7.42369	0.000450343
ASPHD1	-2.14205	0.00238574
ATG4A	2.26949	6.45366e-14
ATOH8	-2.39877	0.00462082
ATP10A	-6.86376	0.000228043
ATP10D	2.50051	2.63069e-10
ATP12A	-2.02653	0.0459927
ATP1B1	2.43302	3.45875e-23
ATP1B2	8.94062	3.41566e-14
ATP1B3	2.74023	3.53346e-39
ATP2B2	-11.5987	2.85276e-31
ATP6V0D2	-19.3811	7.50815e-11
ATP6V1C2	3.66384	0.000234407
ATP8A1	2.30701	2.19604e-06
AXL	-2.98305	0.0129603
B3GALT2	-12.3847	8.27763e-05
B3GNT3	-3.26646	2.77738e-12
B3GNT7	-2.75214	0.0194034
B4GALNT4	-2.37835	3.53454e-22
BACE2	-2.46014	5.55716e-06
BAIAP2	2.3253	2.668e-30
BAIAP3	10.201	1.57513e-49
BAMBI	2.1646	0.00273274
BANK1	-2.41633	4.47074e-07
BARX2	-4.02481	1.17394e-26
BBOX1	-4.86035	4.56856e-50
BCAS1	-18.5776	0.000517923
BCAT1	-6.51227	6.25416e-89
BCL2	-2.62357	0.00353735
BCL3	-3.06132	1.66417e-07
BDH1	-3.18806	4.23151e-15
BDH2	-2.22923	6.78176e-05
BDNF	-2.52374	0.014096
BEGAIN	-3.55899	0.00121257
BEND3	-3.94056	6.23747e-31
BEND5	-2.17903	0.0218907
BEX5	4.50212	1.38573e-13
BFSP1	-2.18683	0.0125157
BHLHA15	-6.28809	0.00179794
BHLHE40-AS1	-2.44091	0.0152862
BHLHE41	-2.31901	7.38201e-35
BICDL1	2.5223	1.14577e-11
BID	-3.05258	2.14698e-42
BIVM	-2.57012	0.00116638
BLACAT1	-3.42166	2.94987e-19
BLNK	-19.1567	0.00143793
BMP3	-8.75505	2.46777e-11
BMP6	5.12838	1.58158e-09
BMP8A	6.17551	7.53313e-06
BMP8B	2.99904	3.86177e-07
BMPER	-8.3499	2.49342e-08
BMPR1B-AS1	-2.0274	1.09814e-06
BNIPL	-3.22253	0.0151507
BOC	-2.7325	2.55779e-34
BOK	-2.16401	4.27255e-07
BOLA1	9.36695	1.75565e-06
BPIFA2	-13.627	1.71248e-05
BSN	3.36407	0.000211091
BSND	-112.471	0.000333835
BST2	-8.41149	1.55858e-07
BTC	-2.03019	3.68357e-11
BTD	2.09293	5.00152e-08
BTN3A1	-3.00999	2.84746e-08
BTN3A2	-3.52058	3.48346e-08
BTN3A3	-3.05926	0.000432708
C10orf11	-3.61665	4.56051e-07
C10orf128	-41.6574	2.00719e-14
C14orf37	8.87991	2.60257e-53
C15orf52	-4.01388	3.41011e-16
C16orf62	-2.09014	2.84804e-12
C16orf74	-3.41409	0.00602127
C16orf86	-9.14883	0.000247091
C17orf51	2.64472	1.47349e-12
C18orf8	2.26885	2.30105e-15
C19orf66	-9.30008	1.32091e-05
C1orf106	-2.80423	1.33979e-20
C1orf116	-2.02595	2.98336e-05
C1orf226	3.24108	6.79563e-11
C1QL1	8.476	7.43255e-34
C1QTNF1	-2.84697	0.00513753
C1R	-2.70748	1.2007e-06
C1S	-3.23884	2.11419e-07
C2CD2	-3.73839	3.30889e-14
C2orf54	-15.9195	1.29154e-12
C2orf70	-3.49486	0.00502133
C3orf18	-4.7077	3.95128e-10
C3orf33	-15.241	8.86502e-06
C3orf58	2.63107	3.55622e-22
C4orf19	-2.26243	0.00985265
C4orf32	4.86858	2.26646e-36
C5AR1	-3.72106	0.000170298
C5orf42	2.45334	2.32178e-10
C5orf56	-5.56767	0.00910856
C6orf226	2.10489	0.000837756
C6orf99	2.07156	0.0106485
C9orf116	-3.74517	7.17119e-10
C9orf72	2.23275	1.29145e-09
CA11	-5.46624	4.99286e-15
CA2	-5.17703	5.96143e-105
CA3-AS1	-3.64966	1.54202e-07
CAB39L	-3.42347	1.10919e-05
CACNA1B	3.29685	0.0164416
CACNA1D	-2.9731	1.94189e-05
CACNA1H	19.3573	0.000450109
CACNA2D2	2.36344	0.00034373
CACNB4	-2.14618	0.0197639
CACNG6	-8.59846	0.00324086
CADM2	5.01918	3.42614e-15
CALCB	-2.35765	0.00717928
CALCRL	-4.73477	0.0010622
CALHM2	-2.54949	2.64493e-07
CAMK1D	-3.70089	3.22698e-27
CAND2	-3.60393	1.73125e-07
CAP2	-2.1351	1.07916e-05
CAPG	-2.46558	9.93272e-21
CAPN13	-4.18722	5.96557e-05
CAPN5	2.71122	5.24796e-51
CAPS	-2.68021	9.44028e-08
CAPSL	-2.52199	0.00837653
CARD16	-7.12979	1.19443e-06
CARD6	-8.82598	6.61989e-12
CARMIL2	-2.07755	4.10213e-05
CASC10	-2.75721	4.21717e-11
CASC8	-5.81631	0.000135075
CASC9	-4.62863	2.03632e-09
CASP1	-31.9628	5.8329e-10
CASP10	-2.03206	8.57978e-05
CASP4	-3.45585	1.62605e-20
CBLN1	11.7333	0.000531106
CBR3-AS1	4.09735	0.00202856
CBS	-2.41403	2.5577e-07
CBSL	-2.48134	4.09236e-08
CC2D2A	-2.57437	1.76597e-11
CCDC102A	-3.53045	1.9864e-19
CCDC112	2.02202	9.54539e-06
CCDC126	2.70908	5.25077e-11
CCDC177	3.37334	0.0102122
CCDC178	-9.31572	0.0122623
CCDC26	-61.9682	6.84687e-05
CCDC40	-2.07318	0.00218368
CCDC58	-2.16297	4.61925e-17
CCDC69	3.29556	1.60658e-15
CCDC82	2.0666	1.12412e-07
CCDC87	2.49751	0.000162208
CCDC88A	2.2582	1.88262e-07
CCDC92	2.0058	2.40675e-05
CCL20	-20.0729	0.0046821
CCL28	-10.7155	1.09315e-123
CCNA1	5.13849	1.11584e-66
CCNYL1	2.55881	1.36657e-20
CCR1	-111.605	0.000412482
CCR4	6.96075	0.0105232
CCSAP	2.02427	7.35811e-15
CCSER2	2.41991	9.25841e-20
CD19	-6.31751	0.0051305
CD4	-3.23339	0.00635744
CD40	-5.00381	1.06422e-10
CD82	-2.24214	3.20081e-25
CDC42EP1	-5.11977	7.18152e-44
CDC42EP5	-9.57499	9.86617e-29
CDH15	6.66202	0.0128544
CDH18	-2.19828	5.34964e-16
CDHR1	2.7552	9.10451e-08
CDK5R2	2.6878	0.00664309
CDKL5	2.49999	2.26775e-05
CDKN1A	6.25274	1.77822e-59
CDKN2D	3.25636	1.64152e-37
CDON	2.56525	1.44169e-08
CEACAM1	-10.1368	0.000654084
CEACAM19	-2.38207	0.0108243
CEBPA-AS1	-4.32219	3.09526e-06
CEBPD	-2.40683	2.68543e-19
CEMIP	-3.84908	1.38701e-07
CEP104	2.01039	1.44255e-18
CEP19	2.013	0.000886276
CEP290	2.29289	1.04787e-05
CEP350	2.11789	1.0401e-08
CEP85	2.09229	4.08741e-09
CEP85L	2.87296	7.30808e-05
CERS4	-2.37931	1.06184e-14
CES3	-5.33268	2.37422e-08
CFAP44	2.07125	0.00327154
CFAP65	-2.82718	0.0110123
CFAP73	-2.00049	0.0386278
CFLAR	-2.36852	1.21166e-12
CHCHD4	-2.06548	3.641e-08
CHCHD6	-3.08969	2.36062e-24
CHCHD7	2.3905	4.73196e-28
CHD3	-2.16773	1.31378e-12
CHGA	5.67742	1.08701e-22
CHI3L1	-3.74199	0.00592963
CHKA	2.15643	7.61206e-14
CHODL	-3.10118	7.22545e-16
CHRDL1	-3.49302	6.47635e-29
CHRNA9	-4.82825	0.0073807
CHRNB1	-2.25042	1.99047e-05
CHST15	-2.30147	2.40489e-17
CHST2	2.92621	7.01468e-45
CHST4	-4.70086	0.000493
CILP	-4.84548	4.37524e-63
CILP2	2.09636	1.32917e-11
CITED2	2.04585	5.78783e-25
CLCNKB	-2.55344	0.0022082
CLDN1	-3.49673	3.6668e-57
CLDN10	-2.12674	0.000148704
CLDN16	-7.84999	1.30088e-59
CLEC11A	2.57123	0.0195771
CLEC7A	-230.296	1.73883e-05
CLGN	2.03329	2.50281e-14
CLIP2	2.06478	8.8722e-06
CLPP	-2.1985	4.46207e-13
CLSTN2	4.09156	1.31333e-77
CLUL1	3.44766	0.00684068
CMPK2	-2.69516	0.0172978
CNGB1	-21.9661	7.63317e-09
CNIH2	-2.90265	3.97643e-08
CNN2	-2.18826	5.37803e-28
CNNM4	2.10161	9.07017e-18
CNTN2	-8.18239	0.00278174
COA6	-2.25843	7.0667e-09
COA7	-2.3387	7.85574e-17
COL12A1	-2.50122	4.76047e-16
COL15A1	5.12196	0.00331641
COL23A1	-2.38004	2.60423e-05
COL26A1	-2.60183	7.62798e-20
COL27A1	-5.98655	1.53961e-06
COL5A2	-2.02832	4.9335e-10
COL5A3	9.53611	0.0010998
COL9A1	-29.5004	9.72003e-07
COL9A2	-2.51662	2.95256e-10
COMTD1	-3.31322	4.18542e-19
CORO6	2.54457	0.000325439
CP	-3.90829	2.39829e-07
CPA4	-2.42251	0.0132172
CPA6	-25.0126	1.56592e-06
CPEB4	2.61692	5.67008e-23
CPED1	-2.219	0.0376177
CPM	-2.49927	2.82663e-35
CPS1	-2.30069	0.00034373
CPXM2	-4.6576	0.005596
CR2	3.73296	3.65058e-07
CRB2	-28.3842	9.87608e-25
CREB3L1	2.58584	0.00932301
CRTAC1	7.89866	0.00428684
CRYAB	-5.72984	1.77849e-20
CRYBG3	2.46448	3.23297e-09
CRYM	9.68641	0.0059191
CSF1	-12.106	2.21441e-06
CSRNP2	2.19243	1.41034e-20
CST6	-4.03857	0.00321
CTA-292E10.6	-3.68951	0.00246312
CTA-392E5.1	-2.70752	0.0212695
CTA-963H5.5	2.29774	0.020412
CTB-178M22.2	-14.5381	0.00225363
CTC-246B18.8	-6.31961	8.86947e-05
CTC-425O23.5	3.88524	8.83054e-07
CTD-2114J12.1	-2.99221	0.00490389
CTD-2228K2.7	2.60487	3.8886e-05
CTD-2270P14.1	2.17443	0.000229555
CTD-2284J15.1	-6.10942	0.002913
CTD-2314B22.1	-6.97732	9.67809e-05
CTD-2319I12.10	2.43346	0.0397099
CTD-2357A8.3	-3.6754	0.00382774
CTD-2538C1.2	6.2844	1.38357e-16
CTD-2553L13.10	3.66333	0.0184244
CTD-2574D22.2	2.09262	0.00415708
CTD-2619J13.9	3.5992	0.00211539
CTD-3014M21.1	6.19177	1.67919e-07
CTF1	-3.39498	0.00130895
CTHRC1	-2.12983	0.00903472
CTR9	2.0123	1.94718e-23
CX3CL1	-3.08712	4.96855e-10
CXCL1	-10.8681	3.82941e-26
CXCL16	-3.28585	2.82463e-15
CXCL2	-3.88293	0.00195646
CXCL6	-11.015	0.00503734
CXCL8	-10.7556	6.38432e-13
CXCR4	6.59882	5.44381e-08
CXorf57	2.19771	8.63129e-06
CYB5R4	2.08395	2.98012e-10
CYBRD1	-3.92243	1.95238e-06
CYP1A1	-5.98321	0.000622479
CYP2S1	-2.15218	0.00187297
CYP2U1	2.56831	3.07084e-15
CYP46A1	4.67292	8.19651e-09
CYP4B1	-3.08809	3.68689e-06
CYP4X1	-8.46933	8.20268e-06
CYP8B1	-4.28939	0.00382703
CYTIP	-19.4062	7.47627e-05
DAB2	2.22905	0.0328828
DACT3	4.21814	6.34933e-10
DAPP1	-3.93673	3.35061e-20
DCLRE1A	-2.1836	1.42318e-10
DCTPP1	-2.09254	1.97676e-10
DCXR	3.54879	3.2718e-62
DDC	-23.7508	0.00119234
DDHD1	2.13818	1.05688e-09
DDIT4	-2.0203	0.000183382
DDN	-3.2943	0.00248603
DDR1	-2.25239	7.51719e-33
DDR2	-10.1107	2.93658e-13
DDX60	-2.69845	1.39467e-05
DECR1	-2.11395	9.40514e-11
DEF6	-11.02	5.05582e-08
DENND2C	4.24246	7.47118e-09
DENND2D	-2.20467	2.40097e-09
DENND4A	2.09037	8.78563e-12
DENND5B	2.12073	4.70292e-11
DEPDC7	2.85456	2.13719e-07
DEUP1	-4.40758	0.0108845
DFFB	-2.13877	5.78424e-07
DGKQ	3.29826	3.7091e-33
DHRS2	8.39686	2.32304e-122
DHRS3	-4.56952	0.000840576
DHRS9	-81.0423	1.73e-06
DIRAS2	-2.13345	2.89572e-18
DISC1	-2.19321	0.00105812
DISP3	15.7156	2.19654e-10
DKK2	-21.2438	7.98011e-25
DLC1	2.01318	0.0452563
DLG4	-2.84892	8.2936e-12
DLGAP1-AS2	-2.91607	2.02237e-06
DLL4	10.4386	2.85862e-10
DLX1	-2.36616	0.000164968
DMKN	-2.21042	1.79992e-26
DMRT1	-3.04064	0.00954325
DMRTA1	2.3529	2.63219e-10
DMTN	-3.96435	3.83965e-43
DMXL1	2.03209	8.48764e-11
DMXL2	2.53681	1.82544e-13
DNAH10	-11.9512	0.0018132
DNAH3	3.50441	0.00154056
DNAJB13	-2.87058	0.0248626
DNAJC1	2.29857	1.82759e-16
DNAJC15	-7.50515	3.29844e-07
DNAJC17	-2.10136	9.78496e-05
DNAJC22	-2.08572	0.0428302
DNAJC6	3.48494	4.34234e-38
DNALI1	-2.6464	3.86395e-05
DNASE1L2	5.4487	2.4996e-29
DNER	11.1156	7.25489e-17
DNMT3B	2.06225	4.62314e-14
DNPH1	-2.19366	1.45901e-11
DOCK10	-2.75222	0.00137726
DOCK3	-2.65371	8.13211e-05
DOCK8	-3.52226	4.6837e-10
DOK1	-4.48829	2.11915e-09
DOK7	-2.34959	5.84037e-07
DOPEY1	2.49639	2.11915e-09
DOPEY2	5.04654	1.30925e-65
DPAGT1	-2.4162	4.92981e-12
DPF3	14.95	6.12179e-05
DPYD	2.54542	0.00356103
DPYSL3	5.05281	2.63428e-45
DRAXIN	12.1756	3.23915e-18
DRC1	-2.21175	0.0324334
DSC2	-2.01961	3.53454e-22
DTX3	-2.67022	9.32768e-18
DTX3L	-3.10755	3.04107e-48
DUS4L	-2.14382	1.09424e-05
DUSP18	2.26568	0.000412561
DUSP9	-3.72634	0.00672979
DYDC2	-2.64853	0.0121327
DYNC1I1	4.17095	0.00022876
DYSF	-2.09463	0.00504496
E2F2	-2.33027	7.38464e-13
ECHDC2	-2.21423	4.56604e-12
EDARADD	-6.10702	0.00717982
EDN1	-14.2906	4.96312e-07
EDN2	-11.0167	1.33803e-16
EEPD1	2.36536	2.38081e-08
EFCAB12	3.55936	1.40082e-06
EFHB	-2.4837	0.0202354
EFHC2	-2.96758	0.0011045
EFNA1	-2.039	1.05688e-09
EFNA2	-4.70303	0.00259719
EFNB2	2.1591	9.82519e-29
EFR3B	19.4608	2.82768e-170
EGFL6	-4.23166	0.000249367
EGLN3	-2.43765	4.1833e-23
EGR2	3.87805	0.00482496
EHF	-7.052	1.63757e-57
EIF5A2	2.68744	3.42846e-19
ELFN2	-9.82799	1.25828e-20
ELK3	-4.09837	1.04968e-11
ELL2	2.9454	2.25549e-23
ELOVL3	2.39857	0.00693861
ELOVL4	4.23501	2.64035e-35
ELOVL6	-2.89772	4.56552e-28
ELOVL7	2.8804	4.16702e-22
EMILIN2	-2.1176	0.017208
ENDOD1	3.05904	3.1756e-42
ENO2	2.2841	1.34619e-12
ENPEP	-4.79851	1.0393e-05
ENPP1	5.03172	1.10491e-18
ENPP2	5.78348	5.10019e-07
EPAS1	4.43298	2.16321e-36
EPB41L5	2.12847	7.79291e-14
EPGN	-3.11943	0.00504586
EPHA3	2.89833	2.74208e-09
EPHA6	-3.44505	0.00562651
EPHA7	3.95051	2.5535e-17
EPHB3	2.08301	1.53666e-18
EPHB4	-2.33197	8.78511e-23
EPHX4	-3.30082	3.50092e-17
EPN3	-3.53461	6.10375e-48
EPPK1	3.34789	1.52207e-38
EPS8L1	-2.99661	5.46603e-41
EPSTI1	-3.69604	2.45252e-14
ERG	-3.01447	2.10173e-06
ERN1	3.14182	3.01468e-18
ERO1B	2.53344	1.35796e-05
ERP27	-23.4045	1.97821e-45
ESRRG	-5.01876	2.06226e-08
ETFDH	2.02548	1.61838e-07
ETV4	-2.97113	2.1457e-28
ETV5	2.58594	1.2569e-13
ETV6	-2.06983	3.00288e-08
EVA1A	-2.85323	1.075e-14
EVA1C	-5.77487	0.00099091
EVC	2.44589	7.76294e-06
EVI5	2.30487	2.3124e-12
EVI5L	2.11385	1.14953e-13
EXOC6B	2.51264	3.54178e-19
EYA2	-2.56731	3.12208e-09
F12	-5.79562	0.000121762
FA2H	4.7922	1.18241e-08
FAAH2	-2.11002	5.46937e-06
FABP6	-5.19626	0.000947402
FADS2	-2.12978	4.64503e-29
FAIM	-2.33578	3.63123e-07
FAM105A	-2.93098	1.30196e-26
FAM107A	-4.14673	2.09587e-36
FAM114A1	-2.13691	4.0479e-05
FAM122A	2.08749	2.41242e-09
FAM126A	5.15511	5.20015e-53
FAM131C	-6.63602	2.11778e-16
FAM136A	-2.67637	1.8097e-32
FAM150B	-5.13786	0.006323
FAM151B	2.17405	0.0142332
FAM155B	3.49716	0.00597519
FAM161B	2.1324	3.50795e-05
FAM167A	-2.24726	0.0226015
FAM171A1	-3.82878	1.22522e-24
FAM179A	-2.62114	0.0281196
FAM181A	-5.06574	0.00149723
FAM189B	-2.12784	1.42566e-15
FAM198B	-2.00826	0.0209046
FAM19A4	3.39367	9.54363e-05
FAM19A5	-2.53049	0.0145529
FAM212B	2.08474	0.0284352
FAM219A	2.43093	1.99902e-25
FAM222A	3.70183	9.01638e-45
FAM234A	2.07956	1.21551e-16
FAM3C2	2.59175	1.38148e-20
FAM46C	2.94322	1.57431e-26
FAM57A	-2.28746	5.16056e-10
FAM65B	3.17206	0.000236264
FAM69B	-2.40091	1.3392e-16
FAM83A	-15.0129	2.69437e-05
FAM86B1	-2.19756	0.000908362
FAM92B	-12.5838	0.00690308
FAR2	-5.98275	1.79349e-24
FARP2	2.25248	2.28098e-24
FAS	-2.41484	0.00605253
FAT4	2.26252	0.000200024
FBLIM1	-4.33935	9.54162e-65
FBXL19	-2.48356	1.05954e-20
FBXL7	7.42486	0.000169226
FBXO2	-2.13591	2.70696e-07
FBXO48	2.21493	0.00189892
FBXO6	-3.97017	1.22913e-19
FCGR1A	3.27812	0.00234682
FCHO1	-3.31011	1.18939e-16
FERMT1	-5.7849	0.00104374
FGD3	-5.20575	0.000538742
FGD6	5.27687	2.18382e-25
FGF12	-3.01343	1.07797e-12
FGFBP1	-8.35569	2.96535e-34
FGFR1	2.68784	2.41572e-36
FGFR3	3.09165	1.67281e-26
FHAD1	-3.01407	0.00014344
FHL2	-2.14186	6.32076e-09
FILIP1	-4.37671	7.41463e-11
FITM2	2.0335	1.01453e-07
FJX1	-3.66229	3.38923e-55
FKBP10	-2.7039	4.63789e-12
FKBP5	2.34185	1.48456e-22
FLJ20021	2.03472	0.00460848
FLNC	-2.49327	9.77187e-06
FLOT1	-2.07942	3.58282e-16
FLRT2	-9.09029	2.18699e-06
FMNL1	-2.06479	0.00093539
FMNL2	2.33041	1.37575e-20
FNDC1	2.41182	0.032796
FOS	2.55064	2.98465e-10
FOXA3	-3.4137	0.0205605
FOXD3-AS1	-2.17947	0.0216488
FOXF2	-7.63269	0.00242826
FOXJ1	-8.09262	3.08148e-16
FOXL2	-2.017	3.22757e-07
FOXN3-AS1	-2.64676	0.00533906
FOXRED2	2.57068	3.60049e-18
FREM1	-8.14226	0.00855137
FREM2	3.43818	2.42959e-08
FRK	-2.5078	2.1441e-12
FRMD4A	-2.04091	0.048393
FRMD4B	-2.17336	5.43869e-07
FRMD6	2.78444	5.7811e-10
FRMD6-AS1	2.94186	0.000617211
FRYL	2.1981	1.43039e-14
FRZB	-10.3069	0.000385435
FSCN1	2.66584	1.38319e-35
FST	-2.32834	3.21459e-23
FUT3	-3.3319	0.00866151
FXYD5	-3.78824	1.20164e-23
FZD2	-2.93901	3.74602e-20
FZD5	2.06773	9.9764e-06
FZD9	4.94457	1.34008e-19
GABBR2	-7.51745	4.55501e-17
GABRA3	-2.01476	0.0406638
GABRB2	-5.19216	2.21761e-05
GABRD	6.60576	0.00360609
GABRP	-3.20637	0.0241329
GABRQ	3.1657	2.1572e-15
GADL1	-4.17492	0.00189301
GALC	-4.73662	3.22387e-29
GALM	-2.68483	7.32831e-07
GALNT10	2.35083	2.94437e-19
GALNT14	-2.34638	5.33405e-07
GALNT18	2.58798	0.000252247
GALNT7	-2.25337	2.94699e-19
GALR2	-4.45732	5.8913e-08
GAREM1	2.8277	2.6377e-08
GAREM2	-2.27513	2.24371e-06
GAS2	-2.19213	0.0379489
GAS2L3	2.25114	3.26729e-13
GAS7	2.08302	6.21923e-05
GATB	-2.07752	7.32079e-09
GATM	2.92389	1.39032e-08
GBF1	2.11454	1.48735e-18
GBP1	-11.076	1.22868e-56
GBP3	-8.29982	5.55865e-23
GBP4	-4.6907	8.41696e-15
GCH1	3.49474	1.04311e-32
GCLC	2.04812	1.42193e-15
GCNT2	-3.50182	9.6477e-05
GCNT3	-21.9703	7.67715e-48
GDF11	2.81502	5.39384e-39
GDF15	-5.53621	0.00364537
GDPD5	2.22105	3.1643e-30
GFPT2	31.3022	5.12398e-12
GFRA1	-10.967	1.06223e-09
GGN	2.07362	0.00174194
GGT6	-16.056	8.65859e-15
GGTLC2	-2.99123	0.0218068
GHET1	2.81764	0.00362136
GIPC3	-19.4447	1.59697e-05
GJA1	-2.58506	4.37654e-14
GJA3	2.02121	0.0422551
GJB3	-5.28449	1.62301e-14
GJB6	-2.85802	0.00386098
GLCCI1	3.6428	1.02893e-18
GLCE	3.78788	4.15626e-56
GLDC	2.1461	3.23864e-24
GLI2	-4.20403	5.48291e-14
GLIPR1	-2.45739	0.0306731
GLIS2	-2.13152	4.91586e-06
GLIS3	-3.07349	2.90082e-16
GLS	2.12981	1.67545e-16
GLT8D2	-3.3345	0.000300756
GLTPD2	2.5699	0.00997598
GLTSCR1L	-2.42889	5.66074e-09
GNG11	-3.12647	1.98614e-06
GNG4	-2.07262	0.0461027
GNMT	3.81534	0.0110272
GPC3	5.09742	1.34103e-09
GPC5	9.29491	1.02453e-08
GPM6A	-2.75144	0.0156384
GPR156	-2.86038	1.87709e-08
GPR158	-3.39513	2.49342e-08
GPR162	-5.8233	1.70079e-56
GPR39	-2.74985	0.00151642
GPR87	-10.4654	2.12721e-21
GPR89B	2.03369	0.000698391
GPRC5A	-2.23904	7.92883e-21
GPRC5C	-4.90481	1.43859e-40
GPRIN2	-6.48903	6.0422e-13
GPRIN3	2.84454	0.0213135
GPX8	-4.20911	1.53987e-32
GRAMD1C	-2.41914	8.31886e-06
GRASP	5.91679	0.0018809
GREB1L	2.66891	0.00163485
GRHL3	-2.54308	1.3988e-05
GRIK2	3.09336	0.00189315
GRIN1	-2.34047	0.0156821
GRIN2A	-5.22668	0.00230478
GRIN2B	-2.62279	0.0199856
GRIN2D	-4.80625	9.97997e-07
GRK5	6.58782	1.95051e-20
GRM1	-53.762	4.29635e-13
GRM2	4.01241	4.11259e-05
GS1-44D20.1	-2.19872	7.36681e-06
GSAP	-7.27691	1.80687e-14
GSC	-3.3327	0.000309011
GSDMC	-14.6508	0.00348177
GSN	2.43321	1.03108e-46
GTF2IP7	-8.37889	0.00657519
GTF2IRD1	-2.02074	3.18448e-09
GTF2IRD2B	-2.06413	6.10769e-05
GTF3C6	-4.69964	1.55728e-56
GUCA2B	-2.47257	0.00642326
GUCY1A2	-2.31809	1.93324e-06
GUCY1A3	-2.30056	6.03561e-09
GYG2	-2.46251	4.59561e-08
H19	-2.28818	0.0001779
H1F0	2.64521	4.90797e-60
H1FX-AS1	-2.25216	0.0209824
H2AFJ	3.2108	6.75116e-49
H2AFY2	-3.05377	3.26415e-33
H3F3C	2.8167	0.000828109
HABP4	3.8393	2.56946e-18
HACD4	-2.43156	6.8383e-09
HAGHL	-2.8156	2.5997e-12
HAGLR	-2.52225	0.000129881
HAP1	6.00567	2.34827e-12
HAPLN3	-2.57272	9.94528e-16
HAUS3	2.14056	1.68455e-11
HCAR1	-22.9569	6.86077e-06
HCG11	-2.44328	0.00125864
HCK	-5.54013	2.58954e-06
HEATR5A	2.88618	1.41842e-15
HEATR5B	2.2306	2.94205e-11
HECTD4	2.64181	9.97016e-15
HECW1	-2.28282	0.0250915
HERC1	2.82163	1.49245e-22
HERC3	2.03426	0.0107513
HERC6	-2.12662	1.56887e-06
HES6	3.45111	9.47776e-26
HEXIM1	2.14953	2.60996e-34
HFE	7.22393	4.41757e-08
HGD	-22.3454	1.92613e-14
HHIPL1	-5.59953	5.725e-07
HIST1H1B	2.01607	0.0470037
HIST1H1C	2.56203	5.38387e-44
HIST1H1E	3.19892	0.000129864
HIST1H2AC	3.13117	5.12834e-40
HIST1H2AE	4.35944	2.5535e-33
HIST1H2AG	7.68861	4.00499e-102
HIST1H2AI	5.30694	8.38192e-19
HIST1H2APS4	2.93718	0.0180191
HIST1H2BC	3.61581	2.44043e-59
HIST1H2BD	3.51751	2.17923e-43
HIST1H2BE	4.89698	5.08862e-27
HIST1H2BF	3.32881	1.5954e-08
HIST1H2BG	3.62341	4.66491e-34
HIST1H2BH	4.59731	8.03677e-18
HIST1H2BJ	3.23946	2.18761e-30
HIST1H2BN	2.12707	0.000596019
HIST1H3B	9.09782	2.87454e-06
HIST1H3G	5.30452	1.81146e-31
HIST1H3H	6.71619	7.46834e-71
HIST1H4E	4.46193	2.63604e-09
HIST1H4H	4.90234	1.0176e-73
HIST1H4I	2.11234	8.91238e-15
HIST1H4K	2.53355	0.00114974
HIST2H2AA4	3.56403	0.00322793
HIST2H2AB	5.05148	0.00627654
HIST2H2BD	10.7988	2.36449e-92
HIST2H2BE	4.4226	5.01814e-110
HIST2H2BF	3.3707	5.30597e-09
HIST2H3A	42.3796	2.8449e-05
HIST2H3D	2.21831	0.0334585
HIST2H4B	3.27361	0.0101468
HIST3H2A	2.76597	8.86633e-15
HIST3H2BB	6.65935	7.24801e-11
HIST4H4	4.9726	4.13491e-07
HIVEP3	2.91803	0.00110248
HKDC1	-7.24008	8.80064e-31
HMGB1P1	-2.751	0.00304837
HMGCLL1	4.60664	2.19563e-10
HNF4G	-9.41485	0.000446739
HOGA1	-2.72385	0.00334102
HOMER3	-2.73889	3.91681e-12
HORMAD1	-4.41513	4.57651e-09
HOXA1	2.45078	2.71646e-06
HOXA10	-3.78969	0.000921604
HOXB13	-2.98012	6.27459e-11
HOXB7	-3.9964	2.85943e-19
HOXC4	-3.67044	0.000202523
HOXC6	-3.37718	1.49365e-05
HOXC8	-11.9607	0.00645687
HOXD11	-13.6675	0.00052342
HOXD13	-2.96404	0.00764893
HOXD8	-2.60608	9.39096e-06
HPCAL1	2.20674	2.16938e-16
HPCAL4	4.67809	1.14974e-09
HPDL	-8.64187	9.81868e-10
HPN	-4.75859	1.06893e-11
HRCT1	-2.60856	0.0220465
HRH1	-3.1366	2.48918e-12
HS6ST2	-6.84339	6.16153e-34
HS6ST3	11.551	8.02302e-06
HSBP1L1	-2.70077	1.1915e-10
HSD11B2	-2.86115	4.22086e-05
HSD17B14	-2.52291	0.00312226
HSD17B8	-2.00019	1.48739e-06
HSD3B7	-5.77595	5.6231e-07
HSF2BP	-2.96678	0.000903595
HSPA12A	2.77246	4.9616e-19
HSPA4L	3.87772	1.33452e-36
HTR7P1	4.0471	3.00295e-13
HUNK	-3.15838	1.81578e-33
IBA57	2.13384	3.77022e-11
ICAM1	-3.78905	3.81302e-07
ICAM5	-2.11972	0.0163734
ID2	2.09157	2.70167e-16
ID2-AS1	2.02144	0.00501336
IDNK	-2.24531	0.00542815
IFFO2	4.76459	7.1749e-16
IFI35	-2.2606	1.16166e-05
IFI44	-7.59578	9.94528e-16
IFI44L	-15.7979	2.55813e-17
IFIT1	-3.24958	0.000439345
IFIT2	-11.8256	5.77847e-11
IFIT3	-5.81171	5.02868e-15
IFITM2	-4.50681	9.57177e-21
IFITM3	-4.90633	3.511e-76
IFNE	4.17475	0.00451065
IFNGR2	-2.07527	2.10348e-09
IFRD2	-2.7684	1.47964e-31
IGF2BP1	-2.28443	0.0186914
IGF2R	2.01154	1.61704e-22
IGFBP3	-3.00833	1.41922e-57
IGFBP5	-2.42686	3.44434e-06
IGFBP6	-2.02857	0.0232734
IGFBPL1	4.69711	2.46682e-09
IGSF1	-2.15398	0.00344009
IKBKE	-4.17199	2.18698e-11
IKZF2	-2.12915	6.45066e-09
IL11	-2.23003	0.041217
IL12A	-5.18478	1.02915e-06
IL15	-2.73626	0.000216012
IL15RA	-3.71334	0.0120809
IL17RC	-2.15125	4.93314e-11
IL18R1	-3.31871	3.42612e-14
IL1R1	-2.30357	2.83133e-32
IL1R2	-22.778	1.03082e-44
IL1RAPL2	-2.283	0.00945429
IL20RA	-9.02044	2.03188e-27
IL22RA1	-2.00367	0.0428391
IL27RA	-4.89668	1.74921e-14
IL32	-4.95663	0.00752707
IL36RN	-805.842	5.88944e-10
IL4I1	-14.7644	7.47188e-10
IL4R	-3.42825	0.000134111
IL7R	-192.199	2.89632e-05
INA	2.5406	4.43936e-32
INHBB	-2.66657	7.23462e-28
INHBE	-21.5949	3.09073e-05
INO80C	2.07556	0.000659322
INPP4A	3.02516	3.67876e-32
INPP5F	2.46531	6.07041e-20
INPP5J	-2.27898	2.72336e-05
INPPL1	-2.03191	5.40429e-16
IQUB	2.72776	0.00913404
IRF7	2.93149	9.98392e-19
IRF8	-2.30056	0.000972645
IRS1	-2.10104	3.82499e-05
IRX3	-2.885	0.00783165
ISG15	-2.01424	3.37523e-10
ISG20	-3.07967	2.26661e-06
ISOC2	-2.5156	5.84077e-20
ISPD	-2.60704	0.00174332
ITGA2B	-3.24289	0.000116234
ITGA5	-2.90419	1.23795e-14
ITGA6	2.23592	2.69653e-25
ITGA9	-3.53113	5.9481e-05
ITGB6	-5.58426	5.33317e-11
ITPR1	2.80338	3.26242e-09
ITPR3	-2.20452	6.7192e-09
IZUMO4	2.86224	0.00139152
JADE2	-8.67705	9.85715e-45
JAK3	-2.64475	0.00227581
JHDM1D-AS1	2.28837	0.000337892
JMJD7-PLA2G4B	3.13562	0.00360764
JPH2	-4.21635	3.83858e-05
JPH3	-2.7329	3.02956e-08
KANK4	-3.29468	0.000679072
KAT2A	-2.19807	9.11286e-17
KAT2B	2.04877	4.67242e-10
KBTBD8	2.8608	5.46735e-06
KCNB1	-8.91538	7.47118e-09
KCNC3	5.47103	1.81123e-34
KCNH2	-7.55405	2.66023e-26
KCNH3	-2.60882	1.49701e-12
KCNIP1	-3.68603	0.0188005
KCNIP3	-6.0688	8.48472e-05
KCNJ12	-2.03062	0.000184162
KCNJ13	-17.965	0.00154734
KCNJ15	-6.04033	5.46735e-06
KCNJ16	-11.9903	0.000352957
KCNJ2	4.13258	0.00460382
KCNJ2-AS1	4.876	0.00805371
KCNJ5	-11.8197	2.0739e-18
KCNK13	2.02541	0.0155438
KCNK15	-6.19979	5.31734e-17
KCNK2	-3.42783	1.9313e-23
KCNK6	-2.18605	9.75002e-10
KCNMA1	-6.02231	3.38293e-06
KCNQ1OT1	2.73036	0.00111119
KCNQ3	-7.18344	4.06958e-12
KCNQ5	-2.50824	4.56822e-05
KCNS1	-5.15728	3.59103e-10
KCNT1	-2.40131	0.032796
KCTD15	-7.31724	1.25327e-77
KDM1B	2.00348	7.7762e-18
KHDRBS3	2.38035	1.89503e-10
KIAA0355	2.25272	8.65093e-12
KIAA0391	-2.99293	5.02166e-06
KIAA0513	5.99379	1.75633e-38
KIAA0922	2.23047	5.33718e-14
KIAA0930	2.00762	7.64961e-15
KIAA1211L	-4.65982	6.07371e-16
KIAA1324	2.14235	0.0344888
KIAA1324L	2.65488	4.84408e-20
KIAA1644	-3.83952	2.7716e-06
KIAA1683	7.39643	1.07249e-10
KIAA1958	2.00032	1.67756e-09
KIDINS220	2.82981	3.28047e-32
KIF1A	2.0019	8.416e-08
KIF21B	3.21651	1.55338e-08
KIF26B	-4.49939	0.000383966
KIF3A	2.45216	2.12551e-23
KIF5C	3.33736	4.79487e-30
KIFC3	-4.24673	5.17647e-44
KISS1R	-2.1184	0.00457973
KIT	2.07664	0.00575943
KITLG	3.25219	6.05679e-07
KLF2	5.21861	1.77449e-12
KLHDC8A	-3.9636	1.31684e-28
KLHL15	2.1248	5.01834e-08
KLHL3	-2.59635	0.00076728
KLHL32	4.2449	3.39289e-05
KLHL35	-2.98147	1.80835e-18
KLHL7	2.31338	7.53811e-20
KLHL8	2.06071	1.04888e-12
KLK6	-4.17422	4.04345e-25
KMT2C	2.02481	2.30155e-09
KNL1	2.79199	1.39811e-22
KREMEN2	-4.767	4.6837e-10
KRT16	-5.36096	1.46445e-06
KRT17	-3.26897	8.97356e-25
KRT18	-2.03687	3.99701e-34
KRT23	-2.68183	5.80797e-09
KRT4	-4.69042	2.33799e-66
KRT5	-5.15164	0.00828759
KRT80	-2.13566	1.17779e-21
KRT83	-2.3612	0.0174451
KSR2	2.4356	0.000624412
L3MBTL3	-2.68573	7.77054e-06
LA16c-380H5.5	4.21613	2.80353e-06
LACE1	-2.0885	0.00370565
LACTB	2.00485	1.65239e-07
LAMA3	-2.37524	7.07355e-18
LAMA4	-2.61095	0.0310887
LAMC3	-3.31889	1.08629e-08
LAMP3	3.00411	1.22751e-08
LARGE1	2.22801	0.0125883
LARGE2	-2.42102	6.77277e-18
LBH	-2.10113	1.62535e-26
LCP1	-7.50578	6.82782e-12
LDLRAD1	-3.57511	6.25108e-06
LEMD1	-5.09508	2.6214e-11
LFNG	2.82872	2.56824e-33
LGALS14	-2.12547	0.0414969
LGALS9	-5.20851	7.68605e-16
LGMN	2.28351	1.14309e-31
LGR5	-5.92034	6.17353e-18
LHFP	-2.28333	0.000784915
LHFPL4	-3.15499	0.00866725
LHX1	2.89735	1.95725e-25
LIF	-11.3981	1.10793e-32
LIFR	2.35604	2.08188e-17
LIFR-AS1	2.08325	0.0271423
LIMA1	2.85632	3.8057e-33
LIMS2	-2.32119	0.00327592
LIN28B	-5.01117	4.10025e-10
LINC00052	2.1517	0.000245684
LINC00152	-3.47435	2.69892e-07
LINC00176	-2.51296	0.00262464
LINC00284	-40.1713	1.90237e-09
LINC00324	3.01373	0.00320786
LINC00470	-2.23289	0.000604326
LINC00472	2.14894	0.00488174
LINC00488	-14.5498	0.00132612
LINC00623	-2.98442	3.78301e-07
LINC00635	-30.0195	2.27858e-08
LINC00636	-4.17008	0.0075866
LINC00638	2.02779	0.0108157
LINC00652	-5.27925	0.001874
LINC00665	-2.40041	0.00169018
LINC00668	-2.91931	0.000586423
LINC00863	2.67608	6.81201e-11
LINC00869	-2.25241	0.000606002
LINC00936	3.92727	0.000888949
LINC00963	-2.21789	1.75348e-13
LINC01106	-3.90999	6.30842e-05
LINC01116	-15.8614	0.000221596
LINC01123	-4.47103	0.00361485
LINC01127	-15.6463	3.2718e-62
LINC01133	-4.31625	1.34763e-06
LINC01151	-9.89116	5.56343e-19
LINC01215	-11.4285	8.67824e-05
LINC01297	-4.47137	3.67459e-05
LINC01297	-6.34445	0.00113439
LINC01503	-8.02896	1.61166e-05
LINC01508	-6.67586	1.42879e-16
LINC01550	-2.8095	0.0110704
LINC01569	2.28681	0.00240967
LINGO1	-7.07234	1.19639e-15
LIPC	-28.6929	2.17128e-05
LIPH	-2.86025	0.000912068
LIX1	-18.9568	1.46265e-99
LMO1	-11.5099	1.91916e-05
LMO3	-8.41812	2.99695e-118
LOX	-3.54385	1.75947e-06
LOXL2	2.14398	2.58445e-06
LOXL3	-2.482	0.0140174
LOXL4	-3.94704	0.0166209
LPAR1	-2.26407	5.41016e-05
LRAT	3.63038	2.95824e-10
LRFN1	-6.05332	1.31383e-89
LRFN4	-2.32958	3.51356e-13
LRG1	-7.94667	2.51459e-09
LRP11	4.16294	0.000281713
LRP2	-2.31985	2.18446e-12
LRRC10B	3.59102	1.07663e-07
LRRC17	-2.44271	0.0256161
LRRC32	-2.802	0.000144128
LRRC41	-2.338	1.24634e-19
LRRC4B	-2.74105	0.0249663
LRRC73	3.58666	4.20427e-05
LRRC75B	-2.36849	0.00251939
LRRN2	-4.07372	1.11615e-27
LRRN4	-4.18461	0.00400202
LTA4H	2.01035	6.34998e-24
LTBP2	-2.19372	2.81019e-05
LTBR	-2.16953	2.57144e-18
LTF	-3.9377	0.00492648
LY6K	-3.29463	0.00256202
LYST	3.10167	4.52249e-17
LZTS2	-2.28758	1.46144e-34
MAB21L3	-11.9594	0.000563278
MACC1	-3.63815	5.50788e-35
MAFA	11.0856	0.00236937
MAGOHB	-2.58331	4.76514e-12
MAK	6.45293	5.48088e-07
MAL	-3.56495	5.32042e-16
MALAT1	2.12176	2.06011e-14
MALL	-2.32033	0.000657941
MAMDC2	-3.59087	2.88985e-16
MAN1C1	5.21364	6.18673e-05
MANEAL	-2.8553	0.00134589
MAOA	-3.64397	3.79108e-10
MAP1A	3.06455	1.22867e-25
MAP1B	4.37084	4.86453e-24
MAP1LC3B	2.46569	2.10126e-28
MAP1LC3B2	4.16435	5.68409e-09
MAP1LC3C	-16.7859	0.00331938
MAP2	2.91758	6.48144e-12
MAP3K3	3.26633	2.62264e-43
MAP3K9	2.62681	2.27593e-17
MAP4K1	-2.00666	8.75595e-05
MAPK13	-4.44211	2.67407e-23
MAPK3	-3.04176	1.65455e-26
MAPK8IP1	2.13836	3.42955e-27
MAPKAPK3	-2.07549	8.36879e-13
MAPKBP1	2.62458	5.89254e-22
MAPRE2	5.48538	3.61074e-55
MAPRE3	2.25115	3.03211e-16
MAPT	3.15409	0.00631547
MARCKS	-2.07351	2.38204e-19
MBNL3	-2.22423	2.0172e-06
MCPH1	-2.47985	5.05667e-09
MCRIP2	-2.60742	1.67289e-14
MCTP1	-2.78038	1.42578e-10
MDFI	-5.17022	0.000647472
MDFIC	-5.31901	3.08364e-21
MDH1B	-2.13399	0.00409299
ME3	-6.94252	1.80139e-08
MEGF9	2.74215	7.94623e-21
MERTK	2.42101	5.37347e-05
MESP1	-2.00595	0.0319385
METAP1D	-7.13195	2.3382e-23
METTL10	-2.26905	0.00152756
METTL21A	-2.28574	1.52467e-07
METTL21B	-3.42559	0.000506104
METTL7A	-2.24256	7.84168e-06
METTL7B	-2.85988	7.28904e-08
MEX3B	3.21638	5.69387e-06
MFAP2	-4.17961	5.07164e-34
MFHAS1	2.20092	8.48587e-25
MFSD11	2.05571	2.67335e-14
MFSD6L	-2.84186	0.000146545
MGAT3	-7.08773	1.02568e-70
MGLL	-4.42992	1.10023e-06
MGST1	-2.13356	6.05109e-24
MGST2	-2.05826	1.07477e-10
MIA3	2.07254	3.34135e-14
MICA	2.17978	3.18219e-12
MICAL3	2.17146	1.74846e-13
MIEN1	2.08753	8.29126e-07
MIR34A	-4.5894	0.0145014
MIR4435-2HG	-2.46427	4.97463e-06
MIR519A2	-2.19666	0.024572
MIR99AHG	-2.02525	0.00136919
MKLN1-AS	-2.91198	0.0127957
MKNK1	2.8806	4.14848e-20
MLKL	-25.1896	1.75679e-05
MMACHC	-2.19969	7.61981e-07
MMP17	4.32512	2.45515e-08
MMRN2	-3.14342	3.19258e-06
MOCOS	-5.01082	5.03572e-06
MORC4	2.14159	4.25025e-12
MORN4	-2.62155	4.97032e-06
MPHOSPH9	2.22416	2.94617e-15
MPP1	3.45083	2.51176e-09
MPZL2	-2.55712	1.78573e-11
MR1	-8.07624	6.04456e-10
MREG	-2.19015	1.12459e-08
MRM1	-2.41736	0.00167898
MRPL11	-2.33069	5.97081e-22
MRPL23	-2.65474	5.33586e-14
MRVI1	-3.49918	0.00503331
MSI1	-3.02516	1.22114e-12
MSI2	-2.0243	1.55386e-19
MT2A	2.56278	2.70305e-24
MTCL1	3.07547	3.19059e-14
MTHFD1L	-3.00057	1.2913e-31
MTHFR	2.2654	3.0001e-17
MTMR2	-2.06259	2.40118e-12
MUC1	-7.07703	5.95459e-43
MUC15	-8.98711	9.19217e-16
MUC7	-6.26491	0.000570848
MVB12B	-3.31197	1.26308e-10
MVP	-2.2662	3.56471e-08
MX1	-4.7632	7.60205e-12
MX2	-3.36712	1.34191e-05
MXD1	2.52772	2.88233e-13
MXRA5	-2.05282	0.000826288
MYADM	-2.07884	9.16401e-27
MYBL1	2.91535	1.65719e-10
MYCBP2	2.8021	2.1572e-15
MYCN	-4.10545	0.000905719
MYD88	-2.19427	3.87537e-11
MYEOV	-3.50859	0.00184529
MYH15	-2.99814	0.00958559
MYL9	-2.21593	2.87946e-13
MYLK2	-3.2996	0.00578607
MYLPF	-2.8119	0.0152026
MYO16	-3.65208	0.00071263
MYO1D	2.26246	5.04359e-14
MYO1E	2.38699	4.44008e-21
MYO3B	-2.83256	7.55642e-08
MYO6	2.28538	2.01855e-18
MYO7A	-2.69665	1.34798e-18
MYO7B	-13.1951	1.8197e-06
MYT1	-4.84517	0.0142035
MZT2A	-2.42739	1.37544e-14
NAAA	2.39183	5.65223e-07
NAALADL2	-2.92653	7.93535e-12
NACC2	-2.23097	1.90187e-15
NAGA	2.24171	1.15587e-16
NAGPA	-3.23416	5.18157e-07
NAIF1	-2.41911	4.90395e-05
NANOS1	3.64073	3.88993e-47
NAT8L	-2.66168	1.20376e-19
NATD1	2.31801	4.49235e-23
NAV2	-2.07147	1.46001e-09
NBEA	3.16999	1.35077e-05
NBPF1	2.85903	4.70606e-18
NCAM2	3.47334	4.83212e-15
NCKAP5	-8.19079	5.62245e-44
NCOA3	2.09122	2.08153e-14
NDRG2	-2.8716	3.71194e-11
NDRG4	2.17185	1.64844e-10
NDST1	-2.00866	2.14802e-19
NDST3	-2.93546	0.00212364
NDUFA4L2	-3.83185	4.9516e-05
NDUFC1	-2.18851	5.12389e-13
NEAT1	2.50277	0.000598912
NEBL	2.32469	0.000283536
NECTIN1	2.26047	1.83727e-14
NEFH	5.29314	5.98204e-12
NEGR1	-2.32987	0.000198155
NEK11	-3.30354	4.57995e-14
NEK9	2.05364	4.44305e-20
NEU1	2.37095	2.56964e-28
NFATC1	-4.50473	1.51765e-09
NFATC4	-6.8537	2.66791e-45
NFE2	-11.2377	7.76294e-06
NFIC	-4.40206	1.65231e-57
NFKB1	-2.00831	8.11056e-12
NFKBIA	-2.04682	2.89147e-19
NFKBID	-2.55773	7.40534e-06
NGFR	29.81	3.74384e-59
NID2	-2.36191	1.20763e-05
NIPAL2	-3.77944	5.18636e-11
NKX2-1	-7.08798	4.67299e-19
NKX2-1-AS1	-57.0248	4.93281e-06
NKX2-8	-3.35696	0.000379177
NLGN3	-2.44104	0.0125519
NLGN4X	-3.76449	1.56878e-07
NLRC5	-2.75442	0.0071041
NME1	-2.24742	4.49226e-14
NME4	-2.27359	2.23642e-24
NME5	-2.13846	0.00978054
NMI	-2.58705	2.53666e-13
NMT2	3.58685	1.94688e-25
NOCT	2.68762	4.3143e-09
NOG	-11.5288	6.79515e-100
NOS1AP	3.7784	1.71814e-06
NOS3	-7.28876	0.00825468
NOX4	-7.26054	0.00238145
NOX5	-2.03335	0.0259559
NPAS3	-2.27384	2.1226e-16
NPEPL1	-3.87737	0.000444847
NPIPB11	2.04326	0.0394706
NPM2	-2.59486	0.0121346
NPPC	10.0384	0.00133147
NPR1	-5.36724	1.1943e-64
NPR3	-3.13488	7.18939e-51
NPTX1	7.36375	4.21142e-12
NPTX2	7.52691	7.20941e-12
NPTXR	3.60818	3.37602e-60
NPY	-3.23852	0.0155707
NR4A3	4.75514	0.000721163
NRG1	-4.86293	6.59797e-16
NRG4	-3.24858	0.00950074
NRGN	2.8011	7.49369e-09
NRIP3	4.31951	1.44156e-26
NRP1	-2.47988	0.0279972
NRROS	-12.3774	2.17422e-11
NSMAF	-2.76021	7.53917e-22
NSMCE1	-2.29372	5.38281e-11
NT5DC3	2.24825	3.27648e-08
NT5E	2.69723	6.52731e-16
NTN4	-2.67237	0.0011347
NTNG1	-2.71146	9.69458e-07
NTRK2	-2.46365	0.0185527
NUDT10	2.23391	0.0069557
NUDT11	2.52477	5.4453e-08
NUPR1	-300.206	1.71243e-06
NUTM2A	2.29161	4.98015e-05
NUTM2D	2.76969	2.53112e-06
NXF1	2.1149	3.1171e-26
NXT1	-2.23364	5.31189e-11
NYAP1	-3.67869	0.0115176
NYNRIN	-3.84075	2.2917e-33
OAF	-2.10995	2.34728e-05
OAS1	-11.6986	9.21778e-28
OAS3	-4.1456	2.18622e-13
OBSL1	-2.28066	3.14668e-27
OCEL1	2.81304	3.45918e-12
OGFRP1	-2.21453	6.82024e-06
OLFM2	-2.86421	2.44144e-24
OLFM3	-17.6113	6.25837e-14
OLFML2A	-2.0662	4.74489e-11
OLIG3	-10.2	0.00104194
OPHN1	2.07467	1.9864e-19
OPLAH	-4.21888	4.03488e-05
OPRPN	-4.48485	1.71577e-05
OSBPL6	8.11243	1.75307e-21
OSTF1	2.4815	1.27204e-23
OTUB2	-2.31465	0.0182249
OTUD1	2.47018	2.08418e-30
OVOS2	-4.18753	0.00482496
OXCT1	-2.52893	9.93053e-35
OXGR1	-4.30552	0.000142044
OXTR	-4.25365	1.10793e-32
P2RX5	-3.48948	0.0104681
P2RY6	-3.25721	2.23209e-17
P3H1	4.45044	6.53376e-50
P4HA1	2.27829	8.76986e-20
P4HA3	4.33971	7.24384e-05
PACSIN1	-4.02503	9.45853e-07
PACSIN3	-4.21663	1.63723e-44
PADI2	4.2146	4.18859e-14
PAG1	13.9356	3.38246e-53
PAIP2B	2.24015	2.81631e-14
PAK5	5.50324	0.00831417
PALD1	-3.01959	2.29412e-05
PALM3	-5.30083	3.87463e-10
PALMD	-11.2256	2.8316e-23
PANX2	-3.53918	4.90433e-14
PARP10	-6.37196	1.1143e-44
PARP12	-2.10743	2.60529e-06
PARP14	-3.33505	1.84716e-35
PARP9	-4.43553	6.15711e-77
PARVB	-2.89067	0.000126526
PAX8-AS1	2.41787	7.27282e-05
PAXIP1-AS2	-2.73803	0.00882643
PBRM1	2.06918	3.17235e-17
PC	2.17986	3.16232e-21
PCAT1	-2.70224	0.0107991
PCBP3	15.66	9.10418e-07
PCDH10	4.24825	3.77692e-11
PCDH17	5.64679	2.0314e-11
PCDH19	2.18174	1.85234e-09
PCDHAC1	2.82655	1.58627e-05
PCDHB6	-3.68838	0.00887434
PCDHGB4	2.33756	0.000394482
PCGF2	-2.33843	2.36251e-10
PCK1	-40.4882	2.76363e-13
PCLO	9.57777	1.1207e-18
PCP4L1	14.2892	6.69851e-10
PCSK5	2.81224	1.37623e-25
PCYOX1	2.05841	9.35809e-22
PDE11A	-11.507	1.20387e-07
PDE1A	-31.6125	5.0388e-05
PDE3A	-2.2353	0.00016438
PDE3B	2.90586	3.41047e-05
PDE4A	-2.37928	0.00284298
PDE4B	-13.0765	3.92208e-05
PDE4DIP	2.21268	8.94139e-22
PDE6A	-2.15739	0.0318409
PDE6D	4.38932	1.11615e-27
PDE7B	-4.84307	4.01578e-05
PDE9A	-3.21534	5.12834e-40
PDGFB	-2.65239	5.03583e-09
PDGFRL	-2.65487	8.71701e-05
PDK2	-2.12022	2.89943e-07
PDK3	2.07243	1.13395e-05
PDZK1	-5.12888	0.000136376
PDZRN4	-3.36338	0.0124173
PEG10	4.61888	4.99133e-92
PEMT	-3.50847	4.36177e-19
PGAP1	2.55626	1.24537e-15
PGAP2	-2.20895	7.09412e-18
PGBD5	2.25958	0.0192524
PGC	-4.21534	0.00117643
PGGHG	-2.48548	0.00111011
PHACTR2	2.26652	9.77922e-16
PHEX	-6.40078	0.00134845
PHF19	-3.09886	6.92368e-19
PHF7	2.42728	4.79854e-05
PHLPP2	2.39858	4.10761e-10
PHYH	2.12686	1.05458e-08
PI15	-7.06039	1.53587e-06
PIANP	-3.18874	8.87735e-11
PIEZO2	-5.70749	0.00320782
PIGH	2.40255	6.70077e-14
PIK3AP1	-4.98924	7.88547e-09
PINK1	2.20597	4.28129e-05
PIPOX	-5.69057	1.38507e-19
PIR	-2.00254	0.000142084
PITPNM2	-2.20332	0.0202544
PITPNM3	-2.51505	7.27244e-06
PITRM1	2.15469	3.73489e-17
PKD1	2.16141	1.21787e-10
PKD1P6	3.37669	0.000945327
PKI55	-3.78203	0.00459685
PKN3	-2.06193	1.29792e-09
PLAC1	-2.26945	0.0172241
PLAGL1	2.10205	0.000489269
PLAT	-4.48955	5.34008e-29
PLAU	-7.59734	1.86429e-30
PLAUR	-2.43675	2.30216e-05
PLCB1	-2.11124	4.5235e-07
PLCG2	2.44532	0.000653766
PLCH1	-2.34278	2.45528e-05
PLCL1	2.28964	0.00231117
PLCL2	-2.57017	0.00113439
PLD1	2.02223	2.32259e-08
PLEK2	-4.16857	1.96329e-10
PLEKHA2	-3.22891	1.25354e-33
PLEKHA4	-5.09332	5.99914e-28
PLEKHG4B	-2.81444	1.16068e-14
PLEKHN1	-2.80687	0.000134364
PLEKHS1	-45.7878	1.7209e-06
PLP2	-2.09073	1.0925e-11
PLPP1	2.21029	0.000126207
PLPP2	-2.37958	5.71476e-18
PLPP3	-2.93787	8.18259e-07
PLPP4	-18.3545	0.00031875
PLPP7	-15.4211	0.00041682
PLPPR3	-4.99281	9.7176e-27
PLS3-AS1	-2.48472	0.0176496
PLXDC2	-2.76137	1.87014e-23
PLXNA3	2.46531	1.11949e-15
PLXNB3	-3.91519	0.000106913
PMCHL2	-2.8317	0.0267744
PNMA3	-2.64452	0.0189346
PNPLA5	-4.16858	0.0102699
PNPLA8	3.23631	3.85606e-38
PNRC1	2.1287	4.92109e-17
POLE2	-2.00393	6.72721e-06
POLG	2.24472	9.89343e-20
PON2	-2.15649	4.56587e-18
POU4F1	2.17928	2.72336e-05
POU6F1	-3.42798	0.00148017
PPM1L	3.12157	3.4668e-17
PPM1N	-2.24482	0.0292632
PPP1R12B	2.02055	3.93885e-05
PPP1R14B	-2.28094	5.46055e-30
PPP1R16B	-2.14108	9.47928e-06
PPP1R1A	-2.36159	2.55065e-11
PPP1R3B	-2.12041	4.3579e-06
PPP3CB-AS1	2.00906	0.00210435
PPP4R4	5.72101	3.80477e-09
PQLC3	2.00233	2.12201e-07
PRDM5	-2.14048	1.00121e-05
PREX1	2.09357	2.08967e-13
PREX2	-4.05004	0.00205387
PRICKLE1	-2.07849	1.37002e-09
PRKAR2B	3.35021	6.87524e-35
PRKCA	2.19751	2.72997e-17
PRKCG	3.0884	0.00018942
PRKCQ-AS1	-2.84227	0.00150214
PRKG2	-2.13451	0.0298522
PRLR	-2.23494	0.000107309
PROCR	-2.66027	0.00155219
PROM1	-17.0561	1.25868e-05
PROM2	-3.11024	2.26745e-07
PRR15L	-5.19371	3.00599e-14
PRR29	-2.48694	0.0132489
PRR5L	-3.48124	1.26384e-17
PRRX2	-3.51395	1.40682e-12
PRSS22	-2.13885	0.000280504
PRSS23	-2.87979	3.30013e-41
PRSS35	-3.56542	3.26324e-05
PRTFDC1	-2.60661	0.000321301
PRUNE2	-3.89711	1.536e-05
PSKH2	-75.4985	1.1979e-05
PSMB10	-7.18039	9.0183e-20
PSMB8	-5.77801	5.07651e-34
PSMB9	-2.35107	0.00108644
PSTPIP2	-3.19063	3.01279e-05
PTAFR	-2.94938	2.80738e-05
PTGIS	-10.5756	2.57186e-25
PTPA	-2.41923	2.37449e-39
PTPRB	-2.47334	0.0305355
PTPRR	-11.5815	5.46946e-05
PTRF	2.49885	8.97441e-17
PTX3	-2.54365	0.00578542
PWWP2B	-2.32355	7.06823e-16
PXDC1	-2.59456	2.94575e-18
PYCR1	-4.67	1.78407e-51
PYGB	2.12125	1.56689e-31
PYGO1	-2.64878	1.19767e-06
QTRT1	-3.01861	1.05954e-20
RAB19	-2.03173	0.02271
RAB27A	-2.82623	2.30859e-07
RAB29	-2.33577	3.9846e-13
RAB30	2.54532	3.39289e-05
RAB3B	2.45429	2.94431e-06
RABEPK	-2.01913	1.23642e-13
RAC2	-4.46436	1.02078e-07
RAC3	-2.40873	1.1966e-15
RAD51D	-2.2829	0.00114114
RAG1	-2.76331	0.00631201
RALGAPA1	2.56885	9.56514e-24
RALGAPA1P1	2.71848	2.32614e-07
RALGAPA2	2.56379	1.4393e-19
RAP1GAP	-2.47673	5.20537e-13
RAP2A	2.2446	3.24912e-16
RAP2C-AS1	2.05031	0.0218943
RAPGEF3	-4.64387	3.76513e-47
RAPGEF4	-3.04492	0.0119274
RAPH1	3.12321	0.000330255
RARG	-3.93604	1.10602e-53
RARRES1	-3.24602	0.00693479
RARRES3	-12.0199	1.99072e-05
RASGEF1A	-2.1383	1.68611e-11
RASGRP2	-2.13794	0.0197212
RASL10B	-5.26848	6.16317e-46
RASL12	-3.1816	2.56116e-06
RASSF4	2.03826	0.00204869
RASSF9	-4.79771	9.21687e-07
RBFOX3	-6.48584	2.10765e-08
RBM11	2.11194	0.00275375
RBM47	-2.63369	1.87172e-36
RBMS3	-3.57937	0.00440971
RBP7	-2.85509	1.51374e-06
RBPMS-AS1	-8.84358	0.00278447
RBPMS2	-2.32206	4.67106e-08
RCAN2	2.3789	5.67329e-06
RCN1	-2.43376	6.71528e-24
RCN1P2	-2.266	7.7933e-05
RD3	-38.6729	5.16948e-06
RDH10	2.09061	3.72331e-15
RECK	2.26779	1.72603e-07
REEP6	2.6974	5.95049e-08
RELB	-2.29443	6.67271e-09
RELL1	2.8167	2.57186e-25
RELL2	2.69364	0.00754503
REM2	-2.68327	0.00527358
REPS2	2.28894	2.98242e-06
RERG	-4.10843	4.85602e-07
RERGL	-29.2993	4.57981e-05
RET	7.96656	6.36907e-08
RETSAT	2.16754	4.94049e-24
RFTN1	-2.41463	0.0039862
RGAG4	4.61256	1.71059e-14
RGCC	-2.61841	1.13395e-15
RGL2	-2.13798	1.89276e-12
RGS14	-2.11732	6.4987e-05
RGS19	-6.13118	1.78198e-24
RGS2	2.88144	0.000225133
RGS20	-3.55027	1.22496e-13
RGS6	-12.149	5.12415e-08
RGS9	-2.23317	0.000176367
RHBDL2	-10.3494	4.45316e-07
RHOB	2.71037	2.40585e-37
RHOBTB1	-2.7353	1.96681e-08
RHOQ	-2.22338	9.14638e-10
RILP	-2.90977	0.00823697
RIMKLA	2.15561	0.0147073
RIMS1	-4.87636	9.78075e-18
RIN2	-3.03164	5.91388e-25
RIN3	-7.26	7.95455e-43
RINL	-4.30572	1.88539e-24
RIPPLY3	-2.97622	0.00100847
RNASEH1-AS1	-2.24857	1.72799e-06
RNASEH2B	-2.36218	2.55663e-08
RNASEH2C	2.14639	1.64095e-18
RND2	-2.48954	3.05622e-07
RNF144B	-2.77291	2.2889e-20
RNF152	-3.57453	2.33827e-16
RNF208	-3.70957	1.41863e-20
ROBO1	2.04538	1.10371e-14
ROPN1L	5.24904	4.86935e-14
RORB	3.7993	0.00553386
RORC	-30.589	2.78993e-05
RP1	-3.66749	0.00498157
RP1-198K11.5	-2.04195	0.0349698
RP1-221C16.8	2.4065	0.0119621
RP1-34B20.21	11.5627	8.5684e-06
RP1-34B20.4	5.50884	2.49342e-08
RP1-69M21.2	66.5889	2.68194e-05
RP1-86C11.7	3.35448	9.65127e-08
RP11-109J4.1	-7.99063	0.000987844
RP11-109M17.2	-2.48279	0.0023052
RP11-10A14.5	-10.027	4.34937e-05
RP11-111M22.2	2.519	6.71086e-09
RP11-141M3.6	-5.17228	0.000115491
RP11-146E13.5	-2.18174	0.0029212
RP11-159F24.5	-2.14582	0.0318409
RP11-159F24.6	-6.158	9.07812e-14
RP11-160E2.6	3.58368	0.00488174
RP11-174G6.5	4.86977	7.3533e-12
RP11-196G18.22	5.76765	9.66394e-86
RP11-196G18.3	3.40787	2.67395e-08
RP11-218E20.3	-5.21449	0.0155672
RP11-21L23.2	-2.036	0.00203176
RP11-231N3.1	-2.99101	0.00507507
RP11-245J24.1	-2.18537	1.34047e-05
RP11-24F11.5	-10.2519	0.000997531
RP11-254F7.2	-2.79974	1.17832e-05
RP11-259N19.1	-2.78683	0.00011015
RP11-25I15.3	-8.06916	0.000204704
RP11-283G6.4	-13.2293	2.31372e-12
RP11-283G6.5	-14.4678	0.00208105
RP11-314B1.2	-11.447	0.00433679
RP11-319F12.2	-10.0195	6.45991e-58
RP11-325P15.2	14.6067	0.00416701
RP11-332H14.2	-2.30423	0.0216488
RP11-344B5.2	-102.375	0.00050069
RP11-355F16.1	-15.1767	7.65927e-05
RP11-363E7.4	2.90148	3.89764e-07
RP11-364B14.3	-3.4402	5.66819e-05
RP11-367N14.2	2.68694	0.0100215
RP11-369C8.1	-5.50367	2.85724e-09
RP11-38M8.1	-2.00646	0.0493948
RP11-395D3.1	-2.94593	0.00892259
RP11-400K9.4	-48.2027	0.0001569
RP11-418J17.1	2.04269	1.89969e-05
RP11-422P24.12	2.04517	0.0132566
RP11-424C20.2	-2.14327	0.00293454
RP11-435O5.6	4.02126	0.00612512
RP11-448G15.1	-5.41345	0.000450811
RP11-448G15.3	-3.08238	0.000128112
RP11-449J21.5	-6.39892	0.000184973
RP11-44N11.2	-3.10282	4.84036e-15
RP11-44N11.3	-4.36109	3.74275e-10
RP11-465N4.4	-2.73373	2.4469e-06
RP11-469H8.6	-55.3116	3.09985e-13
RP11-50C13.1	-2.04247	0.00237301
RP11-545I5.3	2.79512	0.0159651
RP11-54O7.17	-3.15417	0.000834875
RP11-554D15.1	-3.81409	0.00225923
RP11-568K15.1	-3.71945	3.29791e-07
RP11-576D8.4	-6.3755	0.00058732
RP11-588K22.2	-2.09474	0.0114846
RP11-603J24.7	-2.29975	3.43734e-05
RP11-646I6.5	2.21862	0.0485037
RP11-649A18.5	3.00658	0.0094944
RP11-660L16.2	-2.71919	0.0101509
RP11-686O6.2	2.35632	0.00721358
RP11-758H9.2	2.25161	3.59802e-05
RP11-766F14.2	-12.6611	4.86215e-16
RP11-77K12.9	-2.30554	0.0190042
RP11-800A3.4	-2.58926	8.93854e-18
RP11-805L22.3	4.16873	0.00244038
RP11-81A22.4	2.05872	0.016115
RP11-83B20.9	-5.71465	0.00443411
RP11-848P1.9	-2.67958	0.0111054
RP11-867G23.8	3.09037	7.30388e-06
RP11-883A18.3	-3.83582	0.00913404
RP11-894P9.1	3.5022	0.00552119
RP11-89F3.2	13.4388	0.00022178
RP11-89K21.1	-3.14039	0.000687983
RP11-89M22.3	-9.87504	0.000226187
RP11-958N24.1	2.95774	0.00255656
RP11-973F15.2	-7.10743	0.000458161
RP3-325F22.5	-2.47381	0.00953259
RP4-568C11.4	-3.36991	2.38661e-15
RP4-673M15.1	-2.88192	0.0258903
RP4-738P15.1	-2.2495	0.0162212
RP4-758J18.10	-11.6202	0.00458871
RP5-1139I1.1	35.5708	8.09091e-05
RP5-1148A21.3	2.52547	0.0169279
RP5-1159O4.1	-3.2373	0.00138123
RP5-1159O4.2	-3.58651	0.0130464
RP5-882C2.2	2.0126	0.0386453
RP5-968P14.2	2.20636	0.00752707
RPL3L	8.36251	1.33609e-07
RPS6KA2	2.27911	4.6657e-20
RPS6KA5	2.04062	1.26663e-05
RPS6KL1	-3.38718	0.000163116
RRM2B	2.81905	2.14895e-35
RSPH4A	2.12459	0.0385261
RTN1	3.83483	1.97829e-09
RTN4IP1	-2.24114	7.02784e-05
RTN4RL2	-2.4353	0.0234942
RUNX2	-3.72757	0.00185179
RUNX3	-2.56409	0.00022558
RUSC2	-2.60738	2.61742e-10
RYR1	-3.44208	4.2742e-18
S100A16	-3.43664	4.76897e-42
S100A2	-4.00832	1.81662e-39
S100A3	-2.50067	0.033197
S100A4	-2.21435	5.13463e-24
S1PR2	-2.86373	8.40796e-09
S1PR3	2.31436	1.64856e-17
S1PR5	-5.68137	2.14715e-14
SACS	2.19919	6.89175e-11
SALL4	-22.9998	1.07797e-12
SAMD10	-7.70745	9.32484e-35
SAMD12	-2.36401	1.73799e-06
SAMD9	-3.28548	4.24634e-08
SAMD9L	-7.27846	5.37692e-07
SAMHD1	2.61957	1.07779e-29
SAP30	3.57272	4.55749e-21
SARDH	-2.09464	0.000169226
SBF2-AS1	-2.58985	0.00436948
SCARA3	-3.11445	1.21428e-28
SCEL	-2.83076	5.89254e-22
SCMH1	-2.42435	1.66464e-09
SCN2A	-22.5524	1.19551e-08
SCN2B	-4.34634	0.00019625
SCN4B	-3.87796	0.000481983
SCN9A	6.9726	6.00038e-09
SCNN1A	-2.53332	2.06521e-31
SDAD1P1	2.70479	6.24938e-05
SDCBP	3.53853	3.68112e-76
SDPR	-10.9945	2.51384e-06
SEC14L6	-5.23968	8.13811e-06
SECISBP2L	2.07342	4.41605e-16
SELL	-6.80372	5.27338e-07
SEMA3B	-5.34149	8.74547e-44
SEMA3D	-7.2999	8.04466e-06
SEMA4A	-5.83468	2.75695e-27
SEMA4F	2.93367	2.04421e-25
SEMA5B	-6.37194	4.19642e-39
SEMA6A	3.28607	5.55274e-17
SEMA6B	-2.94344	4.84408e-20
SEMA6C	2.61422	1.2974e-16
SENP1	-2.04599	3.80018e-11
SEPT10	2.25786	4.82518e-22
SEPT4	5.45225	0.00849931
SERINC5	2.01534	9.97497e-14
SERPINA1	-2.27841	8.50504e-07
SERPINA5	-5.45757	1.38217e-07
SERPINB7	-7.06152	1.45172e-05
SERPINB9	4.44213	8.19837e-06
SERPINE2	5.2589	1.16766e-26
SERPING1	-2.25854	0.00074474
SERPINH1	-2.75202	5.26653e-62
SERPINI1	9.0698	5.17932e-32
SERTAD1	3.25536	4.33055e-69
SESN3	3.06049	6.11621e-36
SFN	-4.67381	1.14953e-13
SFXN4	-2.75103	1.43201e-17
SGCD	-6.4756	1.92045e-07
SGCG	-24.3998	0.0011929
SGK1	2.53382	8.10876e-08
SGMS1-AS1	2.2728	0.000445516
SGPP1	2.45778	8.338e-15
SGTB	3.13298	1.60462e-10
SH2D2A	-2.1883	0.0171463
SH2D3C	19.0902	9.14264e-08
SH3BP1	-3.06696	0.00157327
SH3BP5	2.07604	4.57981e-05
SH3D21	2.87896	2.36034e-06
SH3GL2	61.3823	3.85377e-16
SH3RF1	2.12124	1.49768e-29
SH3TC1	-2.85727	0.000734077
SHANK2	-2.13307	2.63711e-05
SHISA9	-2.15025	8.39941e-06
SHROOM4	-10.8765	0.000463411
SIRPA	-5.05388	6.72049e-13
SIRT1	2.33261	1.19761e-25
SIX3	-3.97504	0.00595092
SKI	2.08284	3.37296e-29
SLC11A1	-3.04267	0.0100126
SLC11A2	-2.30198	1.56328e-15
SLC12A6	2.71381	1.37521e-14
SLC12A8	-10.4534	1.817e-64
SLC15A2	-5.12681	3.56471e-08
SLC16A14	-3.12764	4.39272e-08
SLC16A5	-3.07557	1.59265e-10
SLC16A9	-2.88479	1.01924e-08
SLC17A7	2.28315	0.00116688
SLC18B1	-2.70745	6.21213e-13
SLC19A1	-3.12098	1.64822e-27
SLC1A3	-3.08297	1.02351e-14
SLC22A23	2.01758	3.25833e-07
SLC22A31	2.63026	0.00938941
SLC24A3	-3.98385	0.00152195
SLC25A30	2.37324	1.12705e-13
SLC25A43	-3.42435	1.22618e-16
SLC26A11	-2.35403	1.55243e-06
SLC26A7	-10.66	3.44984e-20
SLC27A3	-3.15233	7.41962e-29
SLC28A3	-6.77508	3.80372e-07
SLC2A10	-2.04302	6.6139e-05
SLC2A13	8.64682	4.1056e-63
SLC2A9	-7.07101	3.93091e-54
SLC30A2	-2.51198	0.0203123
SLC30A3	10.1589	1.06764e-10
SLC30A4	3.27398	1.43453e-13
SLC37A1	-2.57715	7.80274e-12
SLC38A3	2.29299	0.00601131
SLC45A1	2.19175	0.0128403
SLC4A10	-5.19875	9.12785e-09
SLC52A3	-2.55429	0.000214538
SLC6A11	-5.08208	7.5721e-14
SLC6A12	-10.7031	2.06178e-06
SLC6A6	2.21091	1.02523e-09
SLC6A9	-6.57062	5.12624e-23
SLC8A1	-2.00689	0.00287331
SLC9A3R1	2.42991	3.89934e-41
SLC9A4	-2.68222	0.00184241
SLCO2A1	2.06693	0.00213218
SLIT2	2.46395	9.53227e-21
SLITRK5	-4.72715	8.02245e-28
SMAGP	-2.98888	4.20484e-06
SMCO4	-2.09369	2.51071e-05
SMIM1	-2.0916	0.00167373
SMIM10	-2.97072	0.00290225
SMIM10L2B	2.40209	0.00222072
SMIM14	3.20597	5.05005e-40
SMIM3	-2.17679	3.99159e-05
SMO	-3.07571	4.42969e-17
SMPD3	8.17062	7.20725e-08
SMTN	2.15936	4.48515e-12
SNAP91	4.19701	0.0041295
SNCAIP	-4.24843	0.00221845
SNCG	-3.4243	2.69054e-36
SNHG11	-2.03477	2.01453e-05
SNHG15	-2.41466	4.40928e-06
SNHG18	-2.0454	0.00180677
SNHG20	-2.1434	0.00612771
SNORD3B-1	7.92753	0.000323562
SNORD3C	18.1971	0.00176766
SNPH	2.77752	2.86131e-11
SNTB1	-2.35687	8.43283e-13
SNX22	2.54042	0.000976812
SNX29	2.25687	4.63758e-11
SNX30	2.3735	1.92931e-12
SOD3	-2.19344	0.0429013
SORBS1	5.59978	3.60207e-38
SORBS2	-3.22328	0.000101699
SORBS3	-8.27765	2.18249e-38
SORCS1	-10.3997	1.612e-100
SOSTDC1	-6.05567	1.43212e-24
SOX8	234.461	5.88775e-06
SP100	-3.26433	2.15443e-15
SP140L	-2.9521	2.45975e-08
SP3P	-18.8582	0.000656999
SP6	2.4293	0.00236937
SPAG17	-3.3902	0.000234626
SPAG9	3.13266	5.91134e-48
SPATA17	-2.94122	0.000261483
SPATA3-AS1	-11.8479	0.00120413
SPDEF	-201.09	1.47197e-08
SPDYE2	2.43893	0.0218769
SPEF1	-2.11719	0.0270524
SPEG	-2.79766	6.46182e-10
SPINK2	4.22823	0.00139366
SPIRE1	2.75817	5.31519e-15
SPNS2	2.81825	8.37047e-05
SPR	-4.3781	6.29169e-25
SPRED3	-3.47505	3.35654e-10
SPRY1	-2.05114	6.6864e-08
SPTAN1	2.70865	2.58611e-06
SPTBN5	2.06295	0.0346679
SPTSSB	-2.95054	0.000189804
SPX	-12.8216	3.93494e-07
SRGAP2	2.66006	4.56785e-31
SRGAP2B	2.29833	1.66619e-06
SRGAP2C	2.23842	4.52365e-13
SRGAP2D	2.47406	0.00184394
SSC4D	-2.71929	1.67545e-16
SSH3	-2.08558	7.39338e-11
SSTR1	-8.62826	0.00606691
SSUH2	-20.3437	0.000363602
SSX1	-6.10754	1.16128e-05
ST6GALNAC1	-7.17843	8.06721e-53
ST6GALNAC4	-2.1541	0.000564654
ST8SIA1	-3.09313	0.00586251
ST8SIA5	-27.7589	0.00166374
STAG3	2.53697	0.00859134
STAG3L2	2.09967	6.20906e-06
STAG3L3	2.07188	0.00195191
STAP2	-3.09471	3.62039e-26
STARD9	3.4788	9.67377e-07
STAT5A	-21.4321	3.53062e-08
STAT6	-4.05394	1.99818e-16
STC2	-2.64856	1.50525e-22
STEAP1	-2.73893	4.67863e-08
STEAP3	-5.13906	1.70382e-05
STIM2	3.03607	2.40833e-29
STK31	-14.4721	2.49933e-07
STK32C	2.76501	9.97808e-22
STRIP2	3.51274	0.0076775
STX10	-2.54491	7.58041e-15
STX12	2.06348	2.18446e-12
STX19	-4.66264	6.14342e-06
STX2	4.32323	0.000166784
STX7	2.15513	1.20768e-17
STXBP1	4.33848	1.88435e-58
STXBP5L	8.71101	0.00239224
STYK1	-3.20761	1.41926e-06
SULF1	-4.1158	5.98165e-14
SULT1A1	-3.58183	3.9524e-12
SULT2B1	-5.69099	7.30388e-06
SUSD4	-3.06587	4.2467e-21
SUSD5	-2.25767	0.000674769
SVIL-AS1	2.12277	0.000321482
SVOPL	-6.47437	3.82361e-05
SYCP2	-2.65183	0.000516763
SYDE1	-4.76846	7.36876e-10
SYK	-3.60744	2.17998e-67
SYN2	3.38511	0.000853088
SYNC	-2.09575	0.0145948
SYNE2	2.07571	0.00712026
SYNE4	-2.77273	0.000904591
SYNGR1	-2.52461	1.05913e-08
SYNJ1	2.2659	7.4677e-12
SYNM	2.93296	2.78363e-10
SYNPO	-3.4336	7.35289e-20
SYP	6.72903	1.26889e-05
SYT16	-4.08717	0.000121762
SYT17	-3.60133	1.56815e-05
TACR1	-3.30944	4.2008e-10
TAF3	2.50987	2.94839e-11
TAOK3	2.03708	4.11777e-10
TARSL2	2.75746	3.7231e-08
TBC1D10C	3.33414	0.0126276
TBC1D12	2.50818	4.65427e-14
TBC1D16	2.10961	4.54135e-24
TBC1D20	2.00358	1.12372e-10
TBKBP1	-4.96083	2.55248e-22
TBL1XR1	-2.56427	9.00186e-47
TBX10	3.88036	0.0175568
TBX19	2.20375	0.0186903
TCAF2	6.63825	0.00196993
TCAM1P	-2.70582	0.00286871
TCEA3	-6.13566	6.81515e-11
TCHH	-3.43071	0.00385648
TCP11L1	2.00707	4.56437e-07
TEKT2	-8.59311	0.000131892
TENM1	3.39758	0.00357415
TEP1	2.0202	1.33522e-07
TERT	-2.2852	0.0212274
TESK2	4.24774	3.67985e-30
TESMIN	-2.61668	2.66981e-13
TEX14	3.6281	0.00163434
TEX2	2.37017	1.4125e-28
TFAP2A	2.01516	4.49235e-23
TFAP4	-4.63815	9.45833e-36
TFCP2L1	2.43015	7.63897e-08
TFEB	-4.78713	3.83826e-05
TGFB1I1	-4.87676	1.19499e-06
TGFB3	-3.0476	8.97998e-07
TGFBI	2.88845	0.000513602
TGIF2	-2.20056	1.75834e-20
TGM1	-4.57389	3.80477e-09
TGM2	-2.76461	6.42768e-27
THRSP	-5.12661	1.07433e-05
THSD4	-4.79151	2.98438e-71
TIAM1	3.08327	1.70603e-23
TIGD3	2.96858	3.64859e-08
TIMP1	-2.36193	1.91884e-06
TIPARP	2.54521	6.91863e-25
TLE2	-2.86705	2.40155e-11
TLE4	2.25056	1.05111e-05
TLE6	-3.36464	0.00145434
TLL1	-2.33481	0.0172766
TLL2	6.06315	1.78954e-23
TLN2	3.24805	1.96989e-25
TLR1	-8.44073	0.00503838
TLR3	-41.1817	9.29713e-15
TLR6	-3.329	0.00489234
TMCC2	2.27637	5.61566e-14
TMCC3	-2.48347	3.54943e-26
TMCO4	-3.72732	1.6885e-14
TMEFF2	5.64185	0.000558405
TMEM100	-5.16868	1.53486e-73
TMEM121	-9.59236	4.40119e-22
TMEM132B	8.45452	0.00187045
TMEM144	-2.32555	6.79167e-06
TMEM150C	2.888	8.9707e-05
TMEM151B	-3.0074	0.029409
TMEM154	-13.0988	1.90285e-06
TMEM155	-3.16354	2.57998e-05
TMEM158	8.08444	2.01898e-15
[truncated: 219 more rows]

## Sheet: Unique i-BET858 (24h)
Gene Symbol	FoldChange	padj
AACS	2.09497	3.53104e-29
AADAT	-2.06977	3.92592e-05
AANAT	-4.62189	0.00477828
ABCA1	-2.19469	3.22121e-05
ABCC3	-2.79748	5.68741e-05
ABCC4	-2.41838	1.1636e-08
ABCC5	2.36977	7.61317e-15
ABHD1	-2.45769	0.0383312
ABHD15	2.14284	9.82095e-11
ABHD17B	2.19311	1.18038e-20
ABLIM2	2.34192	3.74958e-05
ABO	-3.97687	0.0159975
AC000068.5	2.61527	0.000402576
AC002454.1	-2.43475	0.0426131
AC005154.6	-2.64773	3.88969e-05
AC005498.3	2.46607	0.0398538
AC007191.4	-3.72662	0.00330547
AC007392.3	2.01073	0.0489562
AC009303.2	2.27682	0.0309315
AC009948.5	-2.01464	0.00347001
AC012314.8	2.36368	0.0496293
AC061992.2	-2.23139	0.0264902
AC074289.1	-2.16963	0.031247
AC079305.10	5.36075	0.00430964
AC093323.3	2.633	4.75266e-35
AC096669.3	-3.67857	0.00938978
AC104534.2	2.29538	0.0359677
AC141928.1	-5.15662	0.000220361
AC144652.1	2.00004	0.0182939
AC145343.2	2.35066	0.0472953
ACAP1	2.03589	0.0142463
ACHE	2.66082	0.0123814
ACOX2	-2.18499	0.0248722
ACSS1	-2.71447	4.01232e-28
ACTL10	2.13972	2.04611e-05
ACVR2B	-2.09015	2.88537e-07
ACY3	-83.432	0.00069366
ADAMTS4	5.011	0.0114572
ADAP2	-3.01359	5.63237e-05
ADCY3	-2.34759	1.16171e-10
ADGRG5	7.43071	0.00214332
ADGRG6	-2.28103	6.43728e-13
ADGRL1	-2.22476	1.29846e-25
ADNP-AS1	-2.37063	0.0256634
ADRA2C	-3.01223	1.00216e-12
AES	-2.17753	1.00504e-31
AFAP1L2	-3.03991	9.86922e-22
AFF4	2.18606	6.03794e-30
AGAP2	-3.09818	0.0228479
AGER	-2.0544	0.0200401
AGPAT3	-2.49266	5.42476e-43
AGR3	-74.4778	0.00100596
AGTR1	14.3936	0.00153547
AHCYL2	2.58564	1.76339e-12
AHI1	2.14802	4.41335e-08
AIFM3	-5.25189	0.00579226
AK4P1	-2.59647	0.000249264
AKR1C3	2.04449	0.00932938
AKT3	-2.07173	0.0283516
ALAD	2.25073	1.60608e-15
ALG1L7P	-2.08545	0.0494656
ALG1L8P	-2.36803	0.0189756
ALG3	-2.14011	6.54763e-23
ALKBH3	-2.10098	7.43425e-10
ALKBH8	-3.01255	4.52209e-07
ALOX12	3.29942	0.00516652
ALS2	2.17518	7.57233e-27
AMIGO2	-2.26048	2.28663e-19
AMZ1	-2.93526	0.00734221
AMZ2P1	2.40676	3.67987e-08
ANKRD26	2.05606	1.2928e-06
ANKRD35	2.40936	0.0286994
ANKRD53	19.9284	0.00252981
ANKRD6	-2.27957	0.000366621
ANKRD9	-2.06808	1.02904e-12
AP000230.1	-4.17991	0.00874283
AP000648.5	-2.32812	0.000117625
AP000662.4	-3.46745	0.0106317
AP001062.7	-2.69381	0.00859195
AP001505.10	-2.25189	1.88591e-05
AP3B2	2.0187	0.00392221
AP4S1	-2.22282	0.000171394
APC2	2.17	1.8473e-05
APH1B	-2.49818	2.24303e-05
APOBEC3F	-2.08675	0.00165938
ARAP3	-2.1754	0.000183695
ARC	4.11835	0.000178073
ARG2	2.23186	1.55565e-08
ARHGAP10	-2.18897	2.91115e-07
ARHGAP31-AS1	-23.563	0.000865125
ARHGEF10L	-3.84856	3.76801e-13
ARHGEF19	-2.05267	1.44267e-19
ARHGEF28	-2.29926	2.16555e-09
ARHGEF40	-2.57699	9.20646e-17
ARHGEF6	-2.92328	0.0128369
ARID3A	-2.08485	3.04803e-11
ARL10	-2.10705	0.00367791
ARL6IP1	2.03258	1.26102e-36
ARPIN	-2.67731	3.594e-05
ARSK	2.86772	1.04534e-14
ARVCF	2.52656	4.02531e-28
ASGR1	-12.4299	0.000148998
ASH1L-AS1	2.35848	0.00946812
ASIC1	-2.31412	4.72926e-10
ASNS	2.56512	0.0115124
ATF3	2.71532	1.14889e-19
ATG2A	2.11598	5.86826e-30
ATG2B	2.13133	4.90306e-17
ATP10B	-2.14436	0.0170797
ATP11B	2.18735	5.35223e-31
ATP13A2	2.00797	7.48396e-17
ATP2C2	-2.05892	1.08551e-07
ATP5G1	-2.48357	1.01914e-31
ATP6V0A1	2.1592	2.45993e-12
ATP6V0D1	2.11329	2.6881e-40
ATP9A	-3.17579	2.4208e-41
AXIN2	-2.05531	0.000204819
AZIN2	2.01719	0.021553
B2M	2.15755	3.42338e-31
B3GALNT1	-2.38467	2.5225e-23
B3GAT3	2.15811	1.58612e-27
B4GALT2	-2.66175	3.70212e-44
BACE1	2.0668	6.63974e-10
BAIAP2L2	-2.65427	0.0106317
BAZ1A	2.28717	7.84224e-17
BCL2L11	2.26819	1.51622e-27
BCL6B	-3.50456	0.00962056
BEST1	3.24869	0.00502187
BMP7	-2.47691	1.62052e-53
BNC2	-2.3112	1.04662e-12
BNIP1	-2.04179	0.000152375
BOLA3	-2.53819	2.12094e-05
BRD2	2.03722	5.4442e-17
BRINP1	-2.27315	0.000609582
BRIX1	-2.38644	8.85923e-25
BTBD16	-2.2862	0.0216853
BTG1	2.2401	2.7175e-25
BTNL9	-2.64277	0.000841887
C11orf63	-2.46192	0.00176951
C11orf70	-2.23675	0.00200886
C11orf96	3.20133	0.0223273
C14orf132	2.0671	2.27699e-08
C15orf56	-2.48471	0.0310049
C15orf62	2.2993	3.33339e-05
C19orf44	-2.45982	0.00154561
C19orf57	-2.09707	0.00174503
C1orf159	-2.2238	1.98774e-21
C1QL4	2.27238	0.00394473
C1RL-AS1	-5.15088	0.000517974
C20orf196	-3.03133	0.00393277
C2CD4A	3.98577	0.0141548
C2CD4C	-3.93941	0.0186405
C2orf50	-2.54474	0.0181691
C5orf34	-2.28753	3.28655e-10
C5orf45	2.1705	2.09813e-08
C7orf26	2.26959	4.49617e-20
C8orf4	-5.93829	0.0031316
CA8	2.19849	2.00735e-14
CACHD1	2.00398	1.12282e-13
CACNA2D3	-2.04224	1.34995e-06
CACNG4	-2.05485	2.3375e-32
CALM1	2.27362	4.5915e-59
CAMK2N1	-2.12031	2.51716e-08
CAMSAP3	2.26327	5.44559e-24
CAPN12	-2.1299	0.0250313
CAPN2	-2.22986	9.17236e-30
CAPN9	-2.39042	0.00624353
CARD10	-2.32128	7.25429e-12
CARNS1	2.08555	0.0451782
CASK	2.19732	3.37577e-14
CASKIN1	-3.34285	2.30891e-06
CASKIN2	-2.36784	1.86745e-28
CASP9	2.25173	2.85807e-23
CASR	-4.2465	0.00654354
CBFA2T2	2.10054	8.33478e-17
CBX4	2.45339	1.25289e-38
CCDC106	-2.45075	5.10323e-14
CCDC134	3.47465	2.20693e-12
CCDC144NL	3.68722	1.27201e-06
CCDC146	-15.2503	1.31454e-32
CCDC148	2.11095	0.038065
CCDC149	-2.01671	1.89455e-05
CCDC160	-2.06238	0.0452755
CCDC186	2.01318	6.80453e-15
CCDC188	-10.7707	0.00700717
CCDC191	-3.11865	5.18902e-06
CCDC24	-2.41577	1.59698e-08
CCDC27	-3.05081	0.0275897
CCDC58P3	-2.42322	0.00720662
CCDC68	-2.36078	0.00141382
CCDC74A	-2.19755	0.000149664
CCDC86	-2.51247	1.38081e-11
CCDC88B	-2.02372	3.3684e-05
CCDC96	2.34943	0.00175483
CCM2L	2.36996	2.52715e-05
CCND3	2.09359	4.3853e-26
CD164L2	2.82452	0.0108949
CD200	-2.51013	7.81485e-18
CD47	-2.07138	3.64462e-44
CD69	-2.79319	0.0182747
CD83	-3.0362	5.95818e-08
CDC42BPG	2.05956	1.73927e-20
CDCA2	2.03781	1.35181e-26
CDCA7	-2.21706	2.1238e-15
CDH1	2.10051	8.4559e-32
CDIP1	2.1356	6.03133e-12
CDK2AP1	-2.44427	1.2393e-39
CDK6	-2.34553	3.49836e-36
CDKN1C	2.85372	5.29569e-19
CEBPB-AS1	-6.10708	0.000692828
CEP131	2.0967	9.35771e-23
CEP170B	2.00286	2.59231e-16
CEP250	2.06029	2.92097e-09
CEP295NL	17.142	0.00177371
CFAP52	-2.21558	0.0496728
CFAP54	-2.92697	0.00363272
CFAP97	-2.19617	1.19312e-17
CGREF1	-2.00291	0.000857426
CH17-264L24.1	3.01442	0.00958616
CH17-373J23.1	161.419	1.91827e-05
CHD5	-2.01738	0.00652091
CHRNA5	2.36451	1.44992e-09
CHST1	3.18343	0.0203384
CHST3	-3.07797	1.13529e-12
CIART	-2.00114	0.00109949
CIRBP	2.48249	6.61338e-46
CIRBP-AS1	2.97698	0.00441787
CITED4	2.44909	1.5521e-16
CKB	2.44036	7.67766e-61
CLCC1	2.17731	9.51498e-17
CLCN5	2.15891	4.34907e-09
CLDN5	4.68838	0.0015421
CLIC5	-2.20918	1.52927e-24
CLK1	2.42535	4.1412e-14
CLMP	-2.7068	0.024384
CMB9-22P13.1	2.44351	2.56691e-08
CNNM3	2.24799	1.16333e-24
CNPY4	2.472	2.94294e-06
CNTNAP2	2.45059	0.0172294
COL1A2	-2.9256	0.0166212
COL9A3	-2.10098	0.0425652
COMT	-2.28099	1.00438e-19
COPZ2	-2.12141	0.0138019
COQ3	-2.25256	3.26981e-09
CORO2A	-2.32712	4.26793e-18
COX10	-2.0978	2.55718e-17
CPE	2.19875	1.62847e-25
CPEB2	2.36238	0.00462332
CPNE2	-3.0399	4.52205e-22
CRACR2B	-2.68922	0.00273372
CREG1	2.01989	5.58819e-40
CRIM1	2.1114	7.10426e-30
CSPG5	-2.69989	4.24973e-18
CSRNP1	2.04379	8.27714e-14
CTA-253N17.1	2.39657	0.031974
CTA-445C9.14	-2.64355	1.76397e-06
CTAGE5	-2.00493	1.3597e-08
CTC-308K20.1	3.85255	0.00978866
CTC-360G5.9	-2.33046	0.0142524
CTC-463A16.1	2.0941	0.0301655
CTC-498J12.1	-46.3691	0.00465999
CTC-499B15.5	6.23581	0.00877526
CTC-501O10.1	-2.32626	0.00517095
CTD-2015B23.2	2.0496	0.0254419
CTD-2186M15.3	-2.29039	0.00682614
CTD-2256P15.2	2.7153	7.7705e-09
CTD-2410N18.3	3.34341	0.000186283
CTD-2526M8.2	3.12395	0.00473469
CTD-2528L19.6	-6.03467	7.67919e-10
CTD-2530H12.4	-3.49993	0.00769567
CTD-2619J13.19	-3.90966	0.00587834
CTD-2619J13.8	3.98887	0.0191266
CTD-2651B20.3	2.39822	0.0300057
CTNNA2	-2.47632	3.35099e-07
CTPS2	-2.01944	1.18718e-08
CTSK	2.03413	0.0256735
CTSLP1	-2.49082	0.0328405
CTSS	-7.35072	4.39361e-13
CTSV	2.08495	6.11116e-24
CTTNBP2	-2.30314	6.83214e-10
CUEDC2	-2.20395	2.68268e-18
CXCL14	7.5082	0.0175184
CXCR2P1	-43.6675	0.00372951
CYB5R1	2.3106	5.93341e-29
CYS1	-2.94347	0.000171179
DAGLA	-2.17623	6.03408e-06
DAPK2	-2.32086	0.000265802
DAZAP1	-2.03505	2.03349e-29
DCPS	-2.40823	4.28663e-09
DCTD	-2.14778	2.65162e-27
DEGS1	2.01201	5.49808e-17
DEGS2	2.05395	0.00844925
DENND2A	-2.0424	3.26981e-09
DEPTOR	-2.00562	0.0229662
DGAT1	2.79489	6.22002e-31
DGCR11	2.12401	4.03138e-05
DGCR2	2.18192	7.37078e-47
DHODH	-2.20173	6.87205e-08
DHX58	-2.12104	0.00410455
DIAPH2	-2.0974	1.8998e-07
DIEXF	-2.01395	5.72732e-14
DKK3	-2.26663	1.0745e-18
DLEU2	-2.2402	0.000344422
DLG2	2.10065	0.0482379
DLGAP3	-2.00379	0.000221418
DLX2	2.49364	1.31101e-10
DMC1	-7.42088	0.00389007
DMRT3	-3.3167	0.000157771
DNAJB2	2.2497	4.89357e-40
DNAJC12	-2.77648	3.28886e-06
DNASE1	2.21194	1.19866e-06
DNPEP	-2.02443	1.78122e-18
DPYSL4	9.48143	0.00222962
DRC7	-3.07047	0.00345542
DSCR4	5.47939	0.000977535
DTNA	-2.21871	4.77882e-11
DTWD1	-2.0338	1.32819e-07
DTX1	-2.3303	0.00520046
DUBR	2.45427	1.82851e-09
DUS2	-2.1951	1.06563e-08
DUSP14	-44.3222	4.44252e-07
DYNC1H1	2.38052	3.32294e-37
DYRK3	2.29152	5.30783e-09
E2F8	-2.30447	9.71255e-14
ECE1	2.09236	5.60285e-22
ECHDC3	-3.32946	4.00827e-05
ECM1	2.24337	0.0376475
EDIL3	2.50382	0.0144539
EEF1A2	-2.1385	1.15983e-11
EFCAB5	2.76783	0.0254387
EFEMP2	-2.21571	0.0104916
EFNB3	-2.46396	3.8344e-12
EGR1	2.13537	2.40093e-20
EHD1	2.70319	1.87251e-65
EHD2	-2.77948	5.45018e-07
EIF1B-AS1	-2.09307	0.0437673
EIF2D	-2.15055	7.94553e-16
ELF4	-2.68387	1.24894e-30
ELFN1	43.8511	0.00287341
ELL2P1	6.04239	0.00935329
ELMOD3	-2.62669	3.70248e-08
ELOVL2	-3.3844	0.00950816
EMC9	2.14154	1.64979e-18
EML6	2.34042	0.0108042
EMP2	-2.61463	6.07553e-26
ENG	-2.46758	0.00351494
ENO3	-2.09779	0.0156
ENTPD2	-2.9301	1.72793e-27
ENTPD3-AS1	-2.00741	0.0113145
EPB41L4B	-2.34174	1.05428e-11
EPG5	2.37115	6.32684e-15
EPHA1-AS1	-2.80745	0.00113954
EPHX1	3.37109	1.56132e-82
EPS8	2.37483	1.11614e-20
ERAP1	-2.44446	1.59908e-14
ERAP2	-2.88546	0.000293486
ERCC6	2.08488	6.08392e-22
ERCC8	-2.38475	1.15569e-05
ERICD	2.03365	0.002955
ERICH5	2.30626	1.30369e-06
ESR2	2.20061	0.0294639
ESYT3	2.35168	0.00301068
ETV2	-2.97012	0.0013734
EXO5	2.70592	7.61435e-05
EXOC3L4	-2.7594	0.00866953
EXOC8	2.43294	3.18546e-19
FADS1	-2.08132	3.04434e-22
FAH	-2.50911	2.50821e-11
FAM101A	-2.27504	0.0414028
FAM110B	2.25173	8.78795e-05
FAM110C	-2.13543	0.000294513
FAM127A	2.07739	1.10163e-21
FAM134C	2.01887	6.20224e-20
FAM13B	2.12322	3.46782e-24
FAM149B1	2.04857	2.34124e-12
FAM153A	18.005	0.00167824
FAM175A	2.58776	1.70751e-08
FAM177A1	2.48352	1.38352e-43
FAM19A3	-8.89246	0.004318
FAM20C	-3.44539	0.00018062
FAM213A	-2.70922	3.04565e-29
FAM214A	2.4452	5.14832e-27
FAM222A-AS1	7.99793	0.00349149
FAM3C	2.37376	3.96185e-39
FAM50B	-2.20117	4.53779e-05
FAM53C	2.13421	2.03428e-32
FAM65A	-2.45041	2.62683e-21
FAM81A	-2.97472	2.12316e-08
FAM83B	-2.19545	6.45525e-06
FAM84B	-2.20283	2.65374e-29
FAM89B	2.41693	0.000190119
FAM8A1	2.19567	5.62714e-25
FANK1	-2.46541	0.00888913
FAT2	-3.23112	6.39419e-35
FBN3	-2.39036	1.18879e-05
FBXO17	-2.7128	2.29709e-20
FBXO33	2.09967	1.52111e-18
FBXO4	-3.46654	2.82834e-07
FBXW12	-2.85383	0.0103139
FEZ1	2.40112	0.00687892
FHIT	-2.22564	0.0434791
FIRRE	-2.57375	0.0297406
FLG	2.17059	0.000324237
FLNA	2.07827	1.47662e-25
FLT3	-3.58866	0.0057833
FLVCR1-AS1	2.46766	1.40451e-05
FNDC10	-2.04187	6.68519e-20
FNDC11	-2.07044	0.00999373
FNDC4	2.0718	0.0413104
FOXD1	2.24791	1.51463e-19
FOXE1	-2.18147	0.00185282
FOXJ2	-3.06241	3.11415e-08
FOXP2	-7.7607	0.0044284
FRAT1	2.30213	1.74266e-13
FSD1	-2.13603	8.54042e-11
FTL	2.1555	2.3111e-30
FTLP3	2.06261	8.36178e-06
FUT9	-2.49236	1.02645e-05
FZD1	2.01985	3.27382e-14
GABPB2	-2.47526	4.57377e-09
GADD45A	2.00953	4.24502e-14
GADD45B	3.16208	6.58288e-23
GALNT1	2.06836	6.69623e-25
GALNT6	-2.1663	4.63985e-09
GALT	2.15994	1.12674e-06
GAMT	-2.10048	2.87359e-11
GAN	2.02392	4.80372e-09
GATSL2	3.02328	1.50531e-08
GCDH	2.11851	4.88671e-21
GDE1	2.27034	1.3409e-31
GDF6	5.18177	0.00920572
GDI1	2.02683	8.97171e-29
GET4	2.33805	0.00069002
GFRA3	-2.62649	0.0215915
GJB2	-2.59271	1.10766e-11
GJB5	-3.5268	0.0191068
GLRX	2.69455	3.78841e-13
GLRX2	2.11062	1.13914e-09
GLUD1	2.08023	8.19733e-37
GMNC	7.08476	0.00576531
GMPSP1	-2.0019	0.0023673
GOLGA2P10	3.47287	1.12735e-05
GOLGA2P5	-3.92042	8.52001e-06
GOLGA6L10	2.41201	0.0189375
GPD1	2.43516	0.00361616
GPN1	-2.15007	4.75265e-16
GPR146	2.69173	0.0350582
GPR155	2.35127	1.31494e-06
GPR161	-3.72988	2.58995e-46
GPR27	-2.93882	7.10536e-15
GPR37	2.05827	4.16398e-10
GPR68	-2.01988	0.0270754
GPRASP2	-2.21272	4.39699e-07
GRAMD1B	-2.2289	0.00390737
GREB1	-2.33234	9.27874e-05
GRIA4	-2.45683	1.00585e-08
GRID2	-4.4337	0.00651972
GRIN3B	-2.10019	0.038786
GRN	2.15948	8.30867e-44
GSK3B	2.15651	2.35697e-36
GSKIP	2.02138	3.01551e-22
GSN-AS1	7.47985	0.0141028
GSTM3	2.68724	4.94983e-33
GSTM4	-2.89743	0.00048556
GSTO2	-2.25927	0.0061007
GTF2B	2.30254	8.18856e-24
GTF2IRD1P1	2.85371	0.0221555
GULP1	-2.42572	1.95137e-09
GYG1	2.22525	6.67413e-36
H1FX	2.67267	2.66182e-70
H2AFX	2.00345	4.38789e-33
H3F3A	2.09465	1.68666e-39
H3F3AP4	2.05828	5.95996e-39
H3F3B	2.58616	4.03552e-84
HAS3	2.67075	0.00048726
HBEGF	2.28004	1.4074e-06
HCAR2	-12.8757	0.00873055
HDAC5	2.10225	1.2443e-24
HDGF	-2.34177	3.75834e-60
HECA	2.50534	1.44676e-18
HECW2	-2.32419	0.000356422
HELZ2	2.42997	2.45256e-27
HERC2P2	2.21628	0.000718285
HIF3A	-3.74261	0.00170861
HIP1	-2.88137	6.21921e-24
HIST1H1PS1	10.1196	0.00404887
HIST1H1T	2.80845	0.0183361
HIST1H2APS3	68.2912	0.00103162
HIST1H2BO	2.30674	0.0254387
HIST1H3A	3.83043	0.000707491
HIST1H3J	2.37695	0.0362105
HIST1H4B	3.71297	0.00792467
HIST1H4D	6.16481	0.000156872
HIST1H4J	4.38789	0.0114858
HIST1H4PS1	5.71698	0.0144908
HIST2H2AA3	7.04149	5.72086e-08
HIST2H4A	2.95484	0.0117654
HM13-AS1	5.46843	2.78091e-07
HMGA2	-2.2287	4.67371e-37
HMOX1	2.1095	0.000257428
HMOX2	2.50391	2.64964e-40
HMX2	-10.0774	0.00145671
HOXA-AS2	2.06909	2.2834e-07
HOXA11	-16.8559	0.00503623
HOXA5	2.00798	3.31434e-23
HOXB2	-2.10182	0.000174437
HOXB3	-3.14543	0.00054051
HOXD-AS2	-2.14823	0.0389949
HOXD9	-11.2393	0.00770159
HPX	2.28325	0.0453839
HS3ST3B1	9.2021	0.0114812
HSD17B1P1	2.20547	0.0221938
HSDL1	2.42981	1.28027e-20
HSPE1	-2.00731	5.97363e-09
HSPE1P4	-2.37033	0.0101503
HTR3A	-9.1002	0.00700068
HVCN1	6.72842	0.00489255
ICA1L	-3.64786	3.76726e-05
ICAM2	-5.60429	0.0176732
ID1	2.20569	4.37282e-43
ID3	2.02082	1.0822e-12
ID4	3.18465	7.03541e-61
IDS	2.01144	9.91881e-05
IER5	2.57632	1.66706e-42
IFI27L2	-2.74029	6.12701e-11
IFI6	2.43963	1.18937e-09
IFITM1	-4.06481	0.0229394
IFNLR1	-2.37458	0.0054889
IFNWP19	2.0485	0.0492146
IGSF10	-2.11777	0.00608504
IGSF23	-54.5055	0.00223623
IKZF3	-2.20548	0.0421787
IL12A-AS1	-149.92	6.53218e-05
IL1RN	-7.74152	0.0133991
IL6R	-2.07918	3.85562e-05
ILVBL	-2.3721	2.3127e-25
IMPDH2	2.01898	4.40387e-30
ING1	2.08572	1.96739e-18
INPP4B	-2.16998	0.00413274
INTS3	-2.03872	3.36983e-23
INTU	-3.01999	1.29496e-13
IPCEF1	-30.0554	0.000861956
IPO13	2.04776	2.5976e-21
IPO8	-2.24104	1.80056e-36
IQCG	-2.42685	1.15512e-08
IRGQ	2.22327	1.56437e-15
IRS2	2.4455	2.21004e-39
ISM2	3.07083	0.0107172
ITPA	-2.17911	1.45509e-13
ITPKB	-2.26001	1.31966e-12
IVNS1ABP	-2.03077	1.13136e-25
JAZF1	-3.60072	1.86955e-07
JUND	2.53362	1.35963e-57
KB-51A8.1	-95.1786	0.000407146
KB-68A7.2	19.7797	5.20518e-05
KCNJ11	-2.57548	0.000271752
KCNK15-AS1	-69.0321	0.00120714
KCNN1	-8.07899	2.21148e-09
KCNN3	2.23507	0.0427221
KCNQ4	-4.54697	0.00781852
KCP	-2.20932	0.025138
KCTD13	2.14407	1.25558e-08
KDELC2	-3.6495	4.02531e-28
KDM3A	2.0511	2.66158e-24
KIAA0040	-2.2848	2.06941e-23
KIAA0101	-2.06171	6.28477e-09
KIAA1033	2.15408	9.62143e-23
KIAA1161	2.01198	3.23439e-19
KIAA2022	2.05227	0.0462449
KIF1B	2.01485	1.4289e-33
KLF11	-2.11293	1.92003e-12
KLF14	3.24692	0.00161764
KLHDC8B	-2.38528	1.68171e-07
KLHL23	-2.1996	3.16764e-17
KLHL24	2.33615	1.90503e-36
KLHL28	2.06833	2.28302e-14
KLRG1	-2.26421	0.0283516
KRT13	3.25467	0.00600177
KRT18P17	-2.97627	0.0137633
KRT6A	3.85235	4.08968e-30
LA16c-60H5.7	-2.06057	0.00309488
LAD1	-2.80302	7.56789e-54
LAG3	2.27347	0.0321445
LAMA5-AS1	3.02051	0.0165075
LAMP5	-3.23078	0.01963
LARP1P1	5.09957	0.0133765
LARS	-2.12651	7.4879e-35
LAYN	-3.37576	0.0132301
LCA5L	2.2982	1.16261e-05
LCMT2	2.09433	3.70185e-09
LDB2	-59.863	0.00180792
LDLRAP1	2.02146	2.34068e-13
LEPR	2.29964	1.23564e-05
LGALS2	-2.4934	0.0357858
LGSN	2.63985	0.00551435
LILRB5	72.0968	0.00090829
LIMCH1	-2.08651	3.14438e-19
LINC00310	2.13483	0.0364133
LINC00491	-3.52013	0.00885435
LINC00634	2.64764	0.00413636
LINC00641	-3.43973	4.23008e-07
LINC00680	2.16197	1.06563e-08
LINC00683	-3.14004	0.0153374
LINC00857	2.08169	1.82068e-11
LINC00886	-2.12571	0.0403766
LINC00888	2.72306	5.62035e-10
LINC00899	3.52638	0.0166647
LINC01139	-2.29037	0.00606919
LINC01176	3.05796	0.00400724
LINC01301	-2.2375	0.0187433
LINC01415	-2.26016	0.0371594
LIPC-AS1	-20.7055	0.00382652
LIPE	-2.15645	0.00935477
LIPK	-47.7243	0.00314392
LITAF	-2.14878	2.11104e-22
LL22NC03-2H8.5	2.76039	0.0232856
LL22NC03-N14H11.1	2.76646	0.000746218
LLGL2	2.0886	2.52516e-31
LMF1	-2.04546	0.000855904
LMNA	2.00571	1.26741e-40
LMX1A	-4.86799	0.00116001
LOXL1-AS1	-2.54502	3.62222e-05
LPIN3	-2.11497	1.50376e-06
LPP	-2.1106	3.18148e-14
LRGUK	-3.06615	0.0159455
LRMP	-4.34922	0.0152705
LRP1	-2.03536	3.66464e-13
LRP4-AS1	2.52472	0.0427014
LRPAP1	2.06673	5.64523e-37
LRRC28	2.66459	6.54722e-08
LRRC37A4P	-2.54578	0.00835759
LRRK1	-2.15362	1.36996e-07
LSM5	-2.02397	1.18125e-09
LSM7	-2.13304	2.10919e-16
LSMEM1	6.06166	0.00039027
LSS	2.28145	1.65393e-40
LTBP4	-2.35352	8.34248e-10
LURAP1L	-2.43522	2.56075e-11
LUZP1	2.14899	3.16907e-22
LY75	-2.07283	0.00315057
LYRM5	2.19279	1.53187e-22
LYRM9	2.62367	0.00587525
LYSMD1	-2.14884	3.79473e-05
LYSMD2	-2.08824	3.63927e-06
MAATS1	-2.07826	0.0473033
MAB21L1	-3.28115	0.00886819
MAML2	-2.25873	8.32919e-06
MAMLD1	-2.17838	0.0040162
MAN1A1	2.14366	4.27312e-12
MANEA	-2.20528	2.50165e-10
MANSC1	-2.47212	9.61858e-40
MAP3K6	-2.03646	1.41619e-08
MAPK11	-3.48753	1.26587e-10
MAPK12	-2.81122	0.00254874
MARCKSL1	2.00671	1.79167e-40
MARVELD1	-2.12921	1.68616e-06
MAST2	2.04401	3.25451e-22
MAST4	2.23006	0.000186168
MATK	-6.29533	8.48302e-05
MB	-2.35198	0.0286934
MCM5	-2.11405	1.45935e-18
MCRIP1	2.59896	6.0703e-39
MDS2	-6.71932	0.0162868
MECOM	-2.36847	5.1798e-20
MED24	-2.27	1.61027e-19
MEGF6	2.62876	1.95439e-30
MEIS3P2	-2.18614	0.00118664
MEOX1	-2.2136	6.18856e-40
METTL18	-2.39027	1.94169e-05
MID2	2.133	4.43238e-07
MINA	-2.3331	6.04624e-18
MIR3648-1	2.94638	4.17088e-05
MIR3648-2	2.23105	0.0110431
MKS1	-2.24628	1.01111e-15
MKX	-25.8823	5.42142e-05
MLANA	2.37503	0.0298038
MLLT11	-2.05575	5.05004e-05
MLLT6	-2.03098	9.65441e-08
MLNR	2.25063	0.0400772
MLPH	-4.4124	1.16334e-11
MMP24-AS1	2.16312	1.96651e-09
MN1	-3.30636	2.21864e-25
MORN5	4.75447	0.00604158
MOSPD1	2.05822	1.9742e-12
MPC1	2.18174	6.46825e-13
MPND	2.1617	4.72357e-05
MPP2	-2.44327	3.27697e-12
MPV17L2	2.0085	6.54486e-13
MRAP2	-4.30854	0.0195478
MRAS	-2.22609	6.30803e-12
MRGPRF	-2.27767	0.0406684
MROH6	-2.10844	0.000252858
MRPL15	-2.277	1.61664e-31
MRPL24	-2.37175	1.15552e-27
MRPS15	-2.28043	1.91455e-22
MRPS35	-2.00996	5.25943e-32
MRTO4	-2.05781	2.68693e-16
MSC	-2.41881	0.00576766
MSC-AS1	-3.91205	0.000449823
MSL1	-2.05477	9.48255e-21
MSLNL	-3.70477	0.000229595
MSS51	2.05456	0.0281041
MSX1	5.07905	0.000428659
MT1F	-2.73328	1.97606e-06
MTA1	-2.1942	5.58958e-32
MTA3	-2.80296	1.08192e-35
MTFP1	-9.68918	0.00934353
MTRF1	-2.14379	0.00234568
MVB12A	-2.39107	6.52275e-14
MXD4	2.70893	2.65198e-55
MYL6B	-2.35519	1.48571e-12
MYLK	-2.01438	1.98281e-10
MYO5C	-2.53274	3.74109e-12
MYO9A	2.02596	7.18589e-15
MYRF	-3.05167	1.18497e-06
NAGK	2.01182	3.43076e-18
NAV1	-2.46248	4.43337e-08
NBEAP1	2.51656	0.00202595
NBPF11	2.37965	2.88029e-06
NBPF12	2.27755	6.81882e-07
NBPF20	2.28777	0.00153742
NCS1	-2.25038	1.10906e-49
NDEL1	2.06244	1.12061e-13
NDP	-2.31332	0.0403766
NDUFA6-AS1	2.99524	0.00224509
NDUFA9	-2.10665	0.000699384
NDUFAF6	-2.04108	9.76149e-09
NEK3	-2.21213	0.00134856
NEK5	-2.25088	0.0408841
NELL1	-3.63124	0.0106433
NELL2	2.2735	1.80596e-09
NFIA	-2.27012	1.58068e-08
NHS	-2.30089	0.0110022
NKILA	-2.4845	0.0237263
NKX3-1	4.67624	0.000843306
NLRX1	-2.03837	4.12262e-07
NME2P1	2.75611	0.00542896
NMNAT2	-2.83528	2.90129e-20
NMRAL1P1	2.44004	0.032852
NNT	-2.05899	3.47741e-18
NNT-AS1	-2.41632	5.52243e-09
NOP14-AS1	2.07701	5.26937e-12
NOP16	-2.02372	4.63097e-14
NORAD	2.0168	1.21647e-37
NOS1	-3.21863	1.92339e-12
NOTCH1	2.31903	2.94048e-43
NOTCH3	-2.25653	1.00973e-44
NOTUM	-8.03635	0.000170893
NOVA2	-2.04818	7.75045e-06
NPAS2	-2.3843	0.00586401
NPC1	2.06702	1.61051e-26
NPC2	2.03546	3.18415e-19
NPIPA1	4.7448	0.000101583
NPIPB3	5.10924	0.000737852
NR1I3	-7.14026	0.00027671
NR2F1-AS1	-3.84162	4.80162e-07
NR3C2	2.22629	0.000668781
NRARP	2.85108	1.25443e-32
NRP2	-2.76871	9.68842e-15
NSFP1	2.0133	0.000393981
NSG1	-2.49503	2.95522e-06
NT5DC2	-2.02367	7.3127e-20
NTHL1	-2.3576	4.40404e-23
NUBPL	-2.14119	2.17787e-06
NUDT18	2.1187	1.46423e-06
NUGGC	4.82369	0.0100973
NUP210	-2.20766	5.92654e-34
NUTM2B	2.46857	1.3062e-05
NWD1	-8.63085	0.00238593
NXPH2	-4.19538	0.0163001
OAT	2.47627	4.63731e-58
OGDH	2.09358	1.64632e-38
OGDHL	-2.06067	8.86916e-15
OMA1	-2.07976	4.69302e-06
OMP	6.41628	0.00134856
OR2B6	6.58077	0.00115871
OR56A3	40.9732	0.0033135
OR8R1P	-3.5278	0.000359337
ORMDL2	2.386	3.89108e-14
OSBPL8	2.11631	1.49481e-20
OSER1-AS1	2.2513	2.02335e-22
OSGIN1	3.14427	6.12601e-19
OSMR	-2.45507	6.9083e-11
OTX1	-2.50442	0.00184929
P2RY11	-2.16856	0.0121928
P3H4	-2.07606	1.28109e-12
PAK1	-2.37282	6.85876e-44
PAK6	-2.09789	0.000706401
PALM	-3.02039	3.43238e-63
PALM2	-2.16499	0.00936386
PANK1	-2.24684	1.74845e-07
PAPSS1	2.03011	5.15761e-31
PAPSS2	-2.43979	3.61344e-05
PARGP1	2.20888	0.00832687
PART1	-2.45823	2.85169e-10
PBX2	-2.57429	4.9336e-23
PBX2P1	-2.24928	0.00251088
PCAT7	-2.49247	0.00389723
PCBD1	-2.30434	8.77324e-23
PCDHA4	-3.19303	0.000553778
PCOLCE	-2.8892	0.0199086
PCSK1N	2.15145	1.72582e-18
PCSK7	2.2256	1.59582e-14
PDE6B	-2.29657	0.0231078
PDE8B	-2.40035	0.000968838
PDGFC	-2.5908	2.33661e-31
PDGFD	2.29887	5.09046e-07
PDLIM3	2.43588	0.00548207
PDLIM7	2.38899	2.17986e-44
PDZRN3	2.07037	0.00434145
PFAS	-2.41173	7.86006e-13
PFKP	-2.01966	3.38406e-10
PGF	2.13731	0.00012766
PHF11	-2.12919	0.00100935
PHF2	-2.05881	2.23155e-12
PHYHIPL	-2.49323	2.40333e-05
PI4K2A	2.16112	8.38962e-21
PIGB	-2.72986	1.50503e-07
PIGZ	-3.80474	1.27419e-05
PIH1D2	-2.28039	0.0277241
PIK3CD-AS2	-2.23521	2.94735e-05
PILRB	2.69016	0.0128369
PIM1	2.10288	2.93288e-08
PIM2	2.18466	6.52456e-13
PIP5K1B	2.80427	0.0270646
PIWIL2	2.85232	0.00464673
PKD1L1	-2.38108	0.029397
PKD1P5	2.93191	0.00696379
PKN1	-2.19968	7.83794e-27
PLA2G15	2.00912	3.06045e-08
PLA2G16	-2.37462	8.07453e-07
PLCXD3	-7.177	0.000570987
PLEKHG4	-2.41537	0.0189158
PLEKHO2	2.07398	3.02465e-08
PLIN2	-2.1	1.08251e-09
PLIN5	3.32704	4.52234e-07
PMM1	2.06541	7.28992e-08
PMS2P7	2.39328	0.0454488
PNMA1	2.20466	8.3122e-44
PNMA6A	-2.23764	0.00383441
PNPLA2	2.29696	9.42929e-31
PODXL2	-2.10535	3.40925e-29
POLN	4.60421	0.00652635
POLR2A	2.69799	3.00134e-72
POLR2L	2.04976	9.41196e-21
POU3F1	38.3816	0.00382652
POU5F1	-2.35406	0.0263007
PPARG	-7.62478	0.00332427
PPIL1	-2.24011	5.07515e-23
PPM1K	2.02564	4.53922e-08
PPP1R13B	2.24622	5.55609e-29
PPP1R14A	-2.26761	1.84002e-18
PPP1R14BP3	-2.31819	2.05286e-18
PPP1R15A	2.19358	4.50869e-23
PPP1R2	2.20319	1.36773e-31
PPP1R26	-2.36926	8.01566e-25
PPP1R2P3	2.20698	0.0195866
PPP1R3G	-2.64532	0.00791064
PPP2R5B	2.00275	3.8576e-09
PPP4R1	-2.02503	3.27515e-21
PPRC1	-2.41064	2.45259e-31
PRDM10	-2.27334	4.52209e-07
PRDM11	-2.03138	1.74584e-07
PRDM13	-5.94987	0.000807907
PRIMA1	-3.34076	4.10589e-05
PRKAR2A-AS1	2.22595	0.00340594
PRKCQ	-2.0959	0.00017651
PRPS1P2	2.40525	0.00505997
PRRT4	-2.06467	0.0263885
PSMD5-AS1	2.34079	4.70386e-15
PTGER2	-2.88086	0.00870859
PTGFRN	-2.10624	6.2374e-29
PTPN13	2.25374	4.8059e-16
PTPRJ	-2.20206	2.16335e-28
PTPRM	-2.24553	3.53409e-06
PTPRU	-2.28221	2.12632e-07
PVT1	-2.40839	0.00157784
PYCARD	-2.03505	0.0156
PYGM	2.48308	0.0145684
QRFPR	-3.52786	0.019073
QRSL1	-2.13793	5.25347e-11
QSOX1	2.49526	5.28396e-63
RAB11FIP1	2.26757	1.3294e-18
RAB13	-2.1013	3.14613e-08
RAB31	-2.40856	3.60986e-08
RAB39B	2.32822	1.60563e-08
RAB42	-2.70582	0.0304976
RABIF	2.45496	2.09863e-19
RAD51AP1	-2.11363	6.56757e-14
RAD51B	-2.07589	0.00104173
RAD9B	-2.53212	0.0202012
RAI1	-2.08279	2.15892e-26
RALYL	-4.12377	3.83078e-05
RAMP2-AS1	-78.5657	0.000792626
RANBP9	2.00492	9.05649e-15
RARA	-2.38696	2.50576e-10
RASA3	-2.19079	0.0092067
RASAL1	-2.7235	2.95683e-11
RASD1	2.96442	1.00125e-05
RASGRP1	-2.26224	0.0100986
RASL11A	2.48694	0.000823754
RB1CC1	2.11948	1.37631e-15
RBMS2	-2.27215	3.55913e-16
RBPMS	-2.1275	1.8328e-09
RELT	2.2188	5.50062e-16
RENBP	-3.07021	0.000415002
RHEBL1	2.33061	0.000771308
RIN1	-2.87724	0.00118955
RLN2	-2.2021	0.0213065
RMDN2	-2.71428	0.000302719
RNA5-8S5	3.011	0.000446943
RNASEH1P1	4.11708	0.000899718
RND1	2.751	2.13258e-07
RNF103	2.40355	1.41455e-13
RNF123	2.03771	6.56255e-19
RNF128	2.97931	0.0104255
RNF141	2.04203	1.56961e-23
RNF19B	2.78345	2.039e-32
RNF214	-2.27	1.75632e-05
RNF223	3.08779	1.27698e-08
RNF24	2.05934	9.47053e-10
RNLS	-2.11153	6.60847e-06
RNU2-1	5.14501	0.0137969
RNVU1-15	11.8171	0.00648009
ROBO2	-3.60536	0.000126857
ROM1	-2.76324	0.00351331
RP1-150O5.3	3.46845	0.0120774
RP11-102N12.3	2.07591	0.0207767
RP11-1060J15.4	-3.36803	0.0220491
RP11-10J21.4	2.26849	0.0407764
RP11-119F19.5	-2.27032	0.0418762
RP11-1212A22.1	2.2578	0.0151004
RP11-123B3.2	-22.955	0.000765562
RP11-134G8.7	-3.44786	0.00101815
RP11-158L12.4	2.76434	0.00163052
RP11-166P13.3	2.43774	1.96207e-05
RP11-179A10.1	-3.00344	0.0200201
RP11-181G12.2	-2.26877	2.24972e-05
RP11-18B16.2	-5.21434	0.0048816
RP11-1C8.4	-11.8734	0.00855626
RP11-210M15.2	-2.47374	0.021404
RP11-21L23.3	-4.59484	0.0017792
RP11-222K16.1	-2.49914	0.00321095
RP11-244M2.1	-2.07502	0.00160666
RP11-245D16.4	2.21014	0.0245956
RP11-247A12.2	-2.29789	0.0240404
RP11-27G14.4	-2.90719	0.00172033
RP11-283G6.3	-2.41534	5.97517e-05
RP11-283G6.6	-5.25091	0.00189587
RP11-288H12.3	3.59283	0.0127788
RP11-293A21.1	3.2791	0.00263549
RP11-305E6.4	-3.6471	0.0106627
RP11-332J15.3	-2.84947	0.0200743
RP11-350N15.4	2.35275	0.0449897
RP11-355B11.2	2.20639	0.0106869
RP11-362F19.1	14.6945	0.00179595
RP11-366L20.2	9.75337	1.90083e-17
RP11-366L20.3	3.06926	0.0216587
RP11-367J11.3	2.66989	0.0189041
RP11-388K12.3	-2.45795	0.0384851
RP11-403A3.3	-16.1471	0.00511977
RP11-420L9.5	-3.98486	8.49545e-08
RP11-430C1.1	-50.2154	0.00284312
RP11-447D11.3	-2.13399	0.0271068
RP11-454E5.4	-3.13358	0.0138019
RP11-467L19.16	63.9667	0.00102022
RP11-467P9.1	3.88005	0.0172003
RP11-476K15.1	-2.19483	0.00871416
RP11-477H21.2	2.61176	0.00054337
RP11-480I12.9	2.85658	0.000517684
RP11-496I2.5	-2.75995	0.000371082
RP11-4O1.2	-4.43256	0.00190229
RP11-517B11.7	-2.84699	9.82189e-06
RP11-51F16.9	-3.25795	0.00652855
RP11-521B24.4	2.67702	2.14088e-05
RP11-521B24.5	-2.42372	0.0414921
RP11-532F12.5	-2.01297	0.00236589
RP11-53O19.3	-3.40712	4.51143e-05
RP11-549B18.1	-2.60796	0.0233982
RP11-54O7.16	-2.24163	0.0253818
RP11-573G6.4	-2.15216	0.0197864
RP11-600F24.7	-2.00259	0.0187153
RP11-629G13.1	2.54648	0.0118572
RP11-657O9.1	-2.00997	0.00318597
RP11-66N11.8	2.72931	0.00398698
RP11-671M22.4	2.54277	0.0266763
RP11-672A2.5	10.7519	9.39063e-07
RP11-700P18.1	-2.13945	0.0193703
RP11-70C1.1	5.56792	0.0108272
RP11-713M6.2	-35.4525	0.000768956
RP11-736K20.6	-2.0953	0.0206518
RP11-739P1.3	2.12342	0.0360989
RP11-73M18.8	2.1243	8.47809e-08
RP11-757G1.6	-4.73116	0.0162836
RP11-767C1.2	-2.08833	0.00962056
RP11-77P16.4	2.22787	0.0294639
RP11-793H13.11	2.22584	0.0129596
RP11-800A3.7	2.74613	0.000157069
RP11-803D5.1	-2.37432	0.039224
RP11-834C11.4	-2.2935	0.000485344
RP11-85B7.2	6.11192	0.00720549
RP11-864I4.1	2.05603	0.0357955
RP11-865I6.2	-12.7444	0.00532824
RP11-95P2.3	2.32705	0.0396457
RP11-96C21.2	7.63818	0.00368817
RP11-973H7.3	2.02612	0.00684932
RP11-98D18.3	2.85382	0.00477828
RP11-996F15.5	-3.44726	0.0161503
RP11-999E24.3	3.65555	0.0195742
RP13-1032I1.7	2.35909	0.000676379
RP13-20L14.6	2.35681	0.000520411
RP13-383K5.4	-2.88221	0.0212462
RP13-554M15.7	2.25357	0.000761505
RP2	2.16719	6.28753e-11
RP3-337H4.8	2.1172	0.0121375
RP3-394A18.1	2.72877	0.0104598
RP3-402G11.26	2.30193	0.00802667
RP3-402G11.28	2.18488	0.0422683
RP3-407E4.4	2.97749	0.00431951
RP3-425C14.4	-2.64063	2.25101e-05
RP3-439F8.1	-2.3865	0.0221861
RP4-730K3.3	2.22364	0.0416114
RP4-781B1.5	-13.4562	0.000437468
RP5-864K19.4	4.45002	0.00499827
RP5-890E16.2	2.16645	0.0276684
RP5-943J3.2	-2.24644	0.00188414
RP5-965G21.4	2.28712	0.0292026
RPH3AL	-2.45576	0.019489
RPS6KA4	-2.14858	2.89949e-25
RRS1	-2.04839	3.93194e-18
RSRP1	2.49007	1.69555e-08
RTN3	2.20667	6.71982e-48
RTN3P1	2.16014	0.000119498
RUFY4	-63.5278	0.00175846
RYBP	2.17731	7.23983e-31
SAMD13	-4.03788	0.00669083
SARAF	2.16401	3.10532e-37
SAXO2	2.02788	0.000838812
SBNO2	-2.02908	6.85202e-16
SCAMP5	-2.18656	3.8882e-07
SCARF2	-2.77142	1.84294e-08
SCFD2	-2.09018	7.52747e-07
SCRN2	-2.61152	2.22959e-21
SCRT1	7.37472	5.47759e-07
SDC1	-2.12147	8.96935e-27
SDF2L1	-2.20055	2.67476e-16
SECISBP2	2.087	7.86006e-13
SECTM1	-5.48178	1.93448e-08
SELV	-25.2986	8.54231e-14
SEMA3A	-2.0774	5.97739e-11
SEMA3G	11.0089	0.00234055
SEPT8	-2.37887	1.67096e-30
SERP2	-2.24609	0.00226928
SERPINB6	-2.12179	4.57293e-17
SESN1	2.04208	1.17732e-07
SETDB2	2.38564	2.94436e-06
SFI1	2.03709	4.30682e-12
SFRP1	2.02992	1.99517e-09
SHBG	2.7507	0.020358
SHC2	-5.40409	0.000557156
SHISA2	26.2728	0.00109046
SHISA4	-2.26781	1.15206e-05
SIDT1	-2.45798	0.0220704
SIGIRR	-2.19211	1.83803e-15
SIRT4	2.07128	0.0155128
SLC15A1	-2.00789	0.0252054
SLC15A3	-3.58182	0.0173211
SLC1A1	-3.92546	6.16976e-05
SLC20A1	-2.19835	5.18006e-16
SLC25A12	-2.21042	1.43999e-14
SLC25A13	-2.06424	1.06963e-22
SLC25A27	2.26045	0.0062219
SLC25A4	2.27191	7.96003e-37
SLC27A4	2.0803	3.46918e-30
SLC27A5	-2.31484	0.00109882
SLC29A2	-2.20216	9.12898e-16
SLC2A4RG	-2.26882	1.26663e-37
SLC35F1	2.35155	0.0281513
SLC44A3	-2.85933	0.00072261
SLC5A5	-2.3082	0.0354027
SLC7A10	-2.34419	0.0125426
SLC7A2	-2.18486	7.59168e-10
SLC9A1	3.0141	1.4993e-39
SLC9A8	-2.15294	1.72863e-14
SLCO3A1	-2.08864	1.36131e-18
SLFN5	2.278	1.09569e-31
SLITRK1	-13.8084	0.000263305
SLITRK2	-2.44911	1.04431e-11
SLITRK6	-6.69169	0.00596592
SLX4	2.20506	1.02558e-10
SMAD3	-3.16666	5.83483e-39
SMAP2	2.00493	6.30694e-18
SMKR1	-2.83936	0.00177325
SMPD1	2.05439	9.31335e-23
SMYD5	-2.26244	6.76166e-17
SNCA	2.06318	0.00243825
SNHG4	-2.07309	0.000163601
SNORD3A	9.36439	0.000823643
SNORD3B-2	7.79253	9.99253e-05
SNUPN	-2.52969	2.98481e-07
SNX32	-2.53848	0.0247048
SNX33	-2.58418	9.35765e-10
SOAT2	-5.12152	0.0098862
SOCS1	3.47181	2.94991e-13
SOCS2	-2.79123	0.0133858
SOX11	2.18611	3.68566e-44
SOX2	2.19074	1.3785e-24
SOX21	3.24629	0.0134179
SOX3	2.03852	0.00641103
SPAG1	2.04806	2.63692e-14
SPDYE2B	4.09015	0.0106928
SPDYE6	3.2493	0.0040557
SPECC1L	2.18533	1.59302e-20
SPON1	-2.0592	3.60324e-34
SPRYD4	-2.10011	8.06434e-06
SPTBN1	2.21442	3.3436e-24
SPTLC3	-2.28571	2.33354e-17
SRC	-2.25532	3.31629e-29
SREK1IP1	-2.10623	1.09056e-11
SRRM3	-2.61403	0.000969181
SRSF9P1	3.42768	0.0131067
SSBP3-AS1	7.33563	0.00665241
SSBP4	-2.0423	1.7889e-10
SSPN	-2.00106	1.02998e-11
SSSCA1-AS1	2.37179	0.0014049
SSTR3	-13.8644	0.00442992
SSXP1	-2.65662	0.0238394
ST6GAL1	-2.37644	1.32513e-25
ST6GALNAC3	2.43411	0.00238667
ST8SIA2	-2.73882	0.00783932
STAG2	-2.21914	2.03856e-34
STAM2	2.05582	4.09529e-13
STEAP2	-2.50337	1.22586e-12
STEAP4	-2.59184	0.0129946
STK17A	2.33599	4.47571e-27
STK33	-2.12923	9.50105e-05
STK36	-2.23335	2.66702e-13
STMND1	-8.58061	7.52192e-06
STOML2	-2.06686	2.8395e-25
STON1	-2.1707	3.7988e-09
STRA6	-2.79513	0.0284546
STX18-AS1	-2.87976	0.00723598
STX1B	-3.98844	0.0100327
STXBP4	2.08342	4.67585e-13
SUCLG2	-2.26781	3.99359e-18
SUCLG2P2	-2.49066	0.0170762
SULT4A1	-4.28864	0.0222216
SUSD1	-2.03235	2.59754e-05
SUSD3	-2.2845	0.000410925
SV2C	-3.65846	0.00949519
SVEP1	-2.36189	0.0147279
SYN1	2.76895	0.028903
SYNGR3	-2.08635	2.4816e-10
SYT11	2.84553	2.97223e-32
SYTL1	-2.18307	3.2876e-07
SYTL4	-2.35307	0.00269557
TACC1	2.0599	7.50394e-12
TAOK2	2.32997	2.9152e-20
TAS1R3	2.05773	0.0279254
TBX21	8.3159	0.0027792
TCEANC2	-2.27255	3.33516e-11
TCF3	-2.04889	1.92136e-30
TCF4	-2.06514	1.26059e-13
TCF7L1	-2.09862	2.47222e-09
TCP11L2	2.01086	0.000586501
TCTA	2.23603	1.33731e-16
TDGF1P7	-2.60322	0.0255273
TDRD3	-2.46621	1.81533e-07
TEAD2	-2.07138	9.62225e-19
TECPR2	2.29103	1.04071e-16
TERF2IP	2.10868	2.92822e-15
TGM4	-2.54604	0.0266973
TGM5	-178.955	2.50545e-05
THAP8	2.46035	3.02118e-20
THBS3	-2.16133	4.92269e-08
THRA	-2.13905	1.80382e-07
THRB	-2.19008	1.06893e-07
THYN1	-2.48749	1.07171e-07
TICAM1	-2.06406	4.8626e-07
TIPIN	-2.40476	5.16502e-11
TLX3	-2.1155	0.00918745
TM4SF1	-2.59723	2.10127e-51
TMEM126A	-2.0194	7.21761e-07
TMEM147-AS1	-2.9441	6.35487e-13
TMEM150A	2.41543	2.69697e-15
TMEM151A	2.45966	0.0196797
TMEM175	2.45467	2.77162e-21
TMEM205	-2.04561	0.00158338
TMEM218	-2.15041	4.60255e-06
TMEM268	-2.30083	9.19731e-07
TMEM50A	2.11025	2.50371e-25
TMEM51	-2.25849	3.82253e-17
TMEM52	2.69759	3.51554e-08
TMEM54	-2.85812	1.13431e-12
TMEM63A	-2.40125	1.4633e-09
TMEM74	2.4515	0.00520129
TMEM97	-2.48403	4.80538e-28
TMEM99	-2.01259	4.79926e-06
TMOD1	-2.09817	1.1086e-06
TMTC4	-2.79433	3.56408e-10
TMX4	2.19753	8.25709e-36
TNC	-2.33798	2.73494e-22
TNFSF13	-3.32984	0.000123282
TNNI3	-2.4551	0.00352692
TNS2	-2.2585	9.70438e-07
TOB2P1	2.09551	0.0103141
TOLLIP	2.07726	1.94924e-31
TOM1	2.11294	7.23146e-14
TOM1L2	2.00037	2.24221e-23
TOR1B	2.21997	5.83777e-27
TP53I3	2.68837	5.10404e-21
TPST2	2.08628	3.21512e-13
TRABD2A	-14.0087	4.22213e-08
TRAF3	-2.20968	4.40826e-23
TRAF5	-2.27055	0.00204383
TRAPPC9	2.26826	1.05808e-28
TRHDE	-3.05173	4.17755e-55
TRIM23	2.0429	2.30021e-11
TRIM49	7.17083	3.7845e-05
TRIM49C	25.3556	0.00044585
TRIM51BP	2.41218	0.0280481
TRIM52-AS1	-2.15972	0.00111633
TRIM66	2.12587	3.06787e-07
TRIM7	-2.4769	0.0248744
TRIP10	-2.33338	1.14072e-26
TRIP13	-2.01573	4.37686e-23
TROVE2	2.02246	2.3815e-17
TSC22D2	2.09366	9.32881e-27
TSHZ2	-3.22249	5.92799e-05
TSPYL2	2.00038	1.09344e-07
TST	3.45928	3.15532e-49
TTC22	-4.51232	0.0215801
TTC28	-2.26956	9.38463e-12
TTC7A	2.16401	6.96028e-20
TTLL11	2.25649	0.000755963
TTN	2.03488	0.000841999
TUBB8P12	-7.92377	0.0115708
TUBBP5	-9.05558	5.12815e-05
TUFT1	2.35864	9.29869e-43
U1	74.2625	0.00070832
U2	11.0422	0.00612901
U2	3.31218	0.0161661
UBAP1L	2.32406	0.0362136
UBE2A	2.0613	2.45798e-32
UBE4A	2.11914	5.76096e-14
UBR4	2.05217	3.19907e-25
UBR5-AS1	2.3707	0.010459
UFSP1	3.3537	0.0016631
UHRF1	-2.32951	2.26369e-25
ULBP1	2.38656	0.00447184
ULK1	2.07943	9.3158e-28
UNC119	2.00048	1.71795e-22
UNC13D	-2.003	2.14855e-05
UNG	-2.23003	1.07714e-30
USH1G	2.15892	0.0314121
USP20	2.21832	1.50752e-27
USP53	2.11348	7.92199e-16
UXS1	2.11053	9.8073e-27
VCP	2.08115	4.18384e-48
VEGFB	-2.34554	1.86516e-24
VEGFC	-4.14313	7.25476e-08
VIPR1	2.00291	0.0138574
VPS36	-2.08161	1.18513e-10
VPS37D	-2.73315	1.08864e-05
VPS52	-2.28699	1.38372e-11
VPS8	2.11639	3.0932e-21
VSIG10	-2.65474	1.79632e-15
WBSCR28	-10.3617	0.00564541
WDR12	-2.02092	2.08696e-14
WDR7	2.28932	5.86805e-23
WDR76	-2.05759	3.5615e-12
WDR97	3.73924	0.00488122
WI2-1896O14.1	3.17332	0.00408356
WISP2	-2.54991	0.0260521
WNT4	2.45719	0.000534599
WNT5A-AS1	-10.4921	7.64857e-05
WNT6	-5.55875	6.99869e-05
WNT7A	-37.4389	9.68532e-05
WSB2	-2.21525	3.9061e-27
XRRA1	2.00234	4.09499e-05
XXbac-B135H6.15	-12.6568	0.0035032
XYLB	-2.27267	0.0120029
XYLT1	37.0356	0.00407746
YBX2	-2.69126	0.00018247
YTHDF3-AS1	2.30808	0.00127918
ZBBX	-3.47024	0.0165075
ZBED3-AS1	-2.1082	0.0337008
ZBTB12	-8.14572	0.00324758
ZBTB2	-2.30286	3.60598e-11
ZBTB8A	-2.05234	0.00334316
ZC3H10	2.68419	6.31296e-12
ZCWPW1	-3.82635	2.90323e-08
ZDHHC15	-2.66308	3.45091e-06
ZFP36L2	-2.49336	2.41202e-24
ZFP64	-2.27579	2.06941e-23
ZFP92	-2.61796	2.12344e-08
ZIC2	2.68887	0.0366276
ZNF10	2.3351	1.28582e-05
ZNF133	-2.09952	1.29443e-08
ZNF135	-2.32331	0.0371349
ZNF169	-2.10224	0.0280601
ZNF222	2.42224	0.00115026
ZNF280C	2.21552	2.43806e-14
ZNF333	2.12998	0.00127206
ZNF343	-2.25769	8.79929e-06
ZNF354C	-6.23962	0.00467469
ZNF37A	-2.27617	2.7453e-12
ZNF423	-3.23705	0.0139423
ZNF442	2.12405	0.0272746
ZNF468	2.08131	1.68661e-08
ZNF507	-2.01296	2.53125e-14
ZNF517	2.02487	2.64237e-12
ZNF541	-2.58657	0.0299367
ZNF544	2.24839	0.00347698
ZNF579	-2.0153	8.53432e-10
ZNF589	2.4603	9.38833e-12
ZNF605	-2.53851	3.75122e-12
ZNF630	-2.06989	0.0484781
ZNF66	4.3117	0.00583603
ZNF667	-2.2992	1.13081e-05
ZNF677	-2.23933	0.0154397
ZNF701	2.12601	0.000118798
ZNF703	-2.25934	7.00928e-07
ZNF710	-2.77848	1.23471e-12
ZNF75A	2.03272	0.000116617
ZNF782	2.82918	9.63935e-07
ZNF815P	-4.70532	4.7922e-06
ZNF878	2.61133	0.0280498
ZNRF2P1	2.23863	0.000470045
ZRANB2-AS2	-4.22645	0.0132385
ZSWIM5	2.61776	0.000392085
ZXDC	2.12617	2.41138e-29
